# Supplementary material for: Diethyl 2-{[3-(2,4,6-trimethyl­benz­yl)-1-phenyl­sulfonyl-1H-indol-2-yl]methyl­idene}propane­dioate
Source: Acta Crystallogr Sect E Struct Rep Online. 2010 May 29;66(Pt 6):o1509. doi: 10.1107/S1600536810019690 (PMC2979489; doi:10.1107/S1600536810019690)
Supplement: Supplementary file 2 [file e-66-o1509-Isup2.hkl]

#
# h,k,l, Fc-squared, Fo-squared, sigma(Fo-squared) and status flag
#
data_I
_shelx_title ' mc3 in P-1'
_shelx_refln_list_code          4
_shelx_F_calc_maximum      148.62
_exptl_crystal_F_000       592.00
_reflns_d_resolution_high  0.7437
 
loop_
 _symmetry_equiv_pos_as_xyz
 'x, y, z'
 '-x, -y, -z'
 
_cell_length_a     8.5103
_cell_length_b     8.9540
_cell_length_c    19.6546
_cell_angle_alpha  78.456
_cell_angle_beta   87.236
_cell_angle_gamma  86.736
 
_shelx_F_squared_multiplier     1.000
 
loop_
 _refln_index_h
 _refln_index_k
 _refln_index_l
 _refln_F_squared_calc
 _refln_F_squared_meas
 _refln_F_squared_sigma
 _refln_observed_status
   1   0   0     2408.52     2632.42     83.45 o
   2   0   0    11832.82    12870.89    227.97 o
   3   0   0      663.46      765.87     12.87 o
   4   0   0      190.05      146.80      3.42 o
   5   0   0      125.45      107.38      2.40 o
   6   0   0       21.38       27.80      1.42 o
   7   0   0       46.47       42.54      1.86 o
   8   0   0       94.75       89.64      4.68 o
   9   0   0       53.64       51.94      5.60 o
  10   0   0       56.83       56.52      6.36 o
  11   0   0       26.17       34.62      5.86 o
 -11   1   0        6.71       10.95      4.84 o
 -10   1   0        3.53        2.55      4.07 o
  -9   1   0       11.01       15.28      4.33 o
  -8   1   0       76.57       78.72      3.89 o
  -7   1   0       12.38        7.55      1.58 o
  -6   1   0        1.61        2.85      0.84 o
  -5   1   0      699.14      731.40     12.55 o
  -4   1   0      592.74      574.17      9.86 o
  -3   1   0      889.15      874.49     14.65 o
  -2   1   0      654.86      651.50     12.01 o
  -1   1   0     1426.38     1498.26     43.58 o
   0   1   0     7133.74     7641.55    147.59 o
   1   1   0     5518.00     6060.58    172.80 o
   3   1   0       16.34       25.29      1.82 o
   4   1   0     1245.49     1299.20     21.73 o
   5   1   0       11.58       11.89      1.28 o
   6   1   0       11.47        8.85      1.05 o
   7   1   0        1.76        6.88      2.24 o
   8   1   0        1.16       -1.26      1.77 o
   9   1   0       27.98       24.95      4.33 o
  10   1   0        4.30        6.62      4.07 o
  11   1   0       30.79       32.59      5.60 o
 -11   2   0        2.40        2.29      4.33 o
 -10   2   0        1.56        0.25      4.07 o
  -9   2   0       44.15       40.70      3.59 o
  -8   2   0       30.33       23.89      2.44 o
  -7   2   0       34.50       39.82      2.49 o
  -6   2   0        5.68        4.25      1.13 o
  -5   2   0       89.07       96.11      2.25 o
  -4   2   0      937.96     1009.36     20.62 o
  -3   2   0      135.12      121.20      3.05 o
  -2   2   0      308.17      310.21      6.71 o
  -1   2   0     5098.36     5548.67    128.61 o
   0   2   0     1595.48     1801.04     23.73 o
   1   2   0     1620.80     1619.15     24.65 o
   2   2   0     2973.44     3066.73     60.71 o
   3   2   0      100.91      120.85     21.26 o
   4   2   0       29.93       22.54      1.56 o
   5   2   0       16.46       24.54      1.58 o
   6   2   0        3.41        3.31      2.28 o
   7   2   0       56.06       70.73      2.89 o
   8   2   0       36.50       33.82      3.17 o
   9   2   0        5.44        5.57      2.24 o
  10   2   0       18.35       24.70      4.58 o
  11   2   0        0.37       -2.29      3.56 o
 -10   3   0       33.77       36.40      3.95 o
  -9   3   0       13.77        9.95      2.75 o
  -8   3   0       12.47       16.51      2.23 o
  -7   3   0        0.03        1.51      1.86 o
  -6   3   0      425.18      419.50      9.51 o
  -5   3   0       19.55       21.07      1.93 o
  -4   3   0       17.43       20.11      1.30 o
  -3   3   0      489.75      441.69      8.51 o
  -2   3   0      436.43      448.54     12.59 o
  -1   3   0      753.64      838.13     11.27 o
   0   3   0        0.07       -0.24      0.26 o
   1   3   0      302.91      286.44      4.59 o
   2   3   0       70.32       61.44      1.46 o
   3   3   0      117.04      120.82      6.51 o
   4   3   0      177.16      188.32      7.32 o
   5   3   0       48.39       73.14      7.46 o
   6   3   0        5.39       13.52      4.67 o
   7   3   0       14.29       11.94      2.27 o
   8   3   0       59.65       62.58      3.77 o
   9   3   0       26.02       33.72      2.82 o
  10   3   0       36.54       40.48      5.35 o
  11   3   0        5.26        2.80      3.82 o
 -10   4   0       41.21       44.25      4.39 o
  -9   4   0       39.51       34.70      3.84 o
  -8   4   0        6.84        8.71      2.57 o
  -7   4   0        1.00       -1.51      1.51 o
  -6   4   0       74.86       71.34      3.36 o
  -5   4   0      511.74      479.59     10.66 o
  -4   4   0        3.99        1.98      1.01 o
  -3   4   0      850.23      863.65     14.71 o
  -2   4   0       86.41       85.70      2.77 o
  -1   4   0      314.81      351.73      5.28 o
   0   4   0      227.67      210.41      3.37 o
   1   4   0        1.56       -0.35      0.35 o
   2   4   0      174.50      147.37      2.58 o
   3   4   0       83.17      104.24      2.44 o
   4   4   0       92.02       91.60      5.29 o
   5   4   0       70.55       98.40      5.18 o
   6   4   0      359.86      338.25      8.09 o
   7   4   0        8.96        8.61      3.29 o
   8   4   0       72.45       77.39      4.80 o
   9   4   0        7.78       10.40      2.28 o
  10   4   0       17.46       21.13      3.23 o
 -10   5   0       14.03       11.41      3.61 o
  -9   5   0       15.39       12.20      3.30 o
  -8   5   0       27.88       25.02      3.51 o
  -7   5   0        0.43        0.57      2.55 o
  -6   5   0        0.56       -1.07      1.88 o
  -5   5   0        5.67        6.48      1.45 o
  -4   5   0       46.71       50.20      2.41 o
  -3   5   0       77.26       73.22      2.09 o
  -2   5   0       24.62       24.20      0.91 o
  -1   5   0      158.44      145.84      2.63 o
   0   5   0      173.46      185.10      3.35 o
   1   5   0       34.43       33.82      1.01 o
   2   5   0       11.05       11.68      0.66 o
   3   5   0       21.75       23.87      1.10 o
   4   5   0       13.72       15.50      1.41 o
   5   5   0       58.30       65.50      3.05 o
   6   5   0        6.40        3.41      2.36 o
   7   5   0        3.77        3.14      1.63 o
   8   5   0        2.05        9.62      2.14 o
   9   5   0        8.03        6.28      2.16 o
  10   5   0        0.02       -0.67      2.04 o
  -9   6   0        0.45        4.33      3.56 o
  -8   6   0        2.68        4.54      2.93 o
  -7   6   0       23.14       24.16      5.60 o
  -6   6   0       41.70       50.95      4.05 o
  -5   6   0       26.83       28.80      2.99 o
  -4   6   0      180.27      161.88      4.77 o
  -3   6   0      286.45      274.86      6.03 o
  -2   6   0       23.08       27.91      1.12 o
  -1   6   0      321.09      322.75      5.22 o
   0   6   0       77.24       80.48      1.94 o
   1   6   0       16.23       16.36      0.94 o
   2   6   0      103.37      115.84      2.42 o
   3   6   0       31.26       29.71      1.38 o
   4   6   0        0.07        3.20      0.90 o
   5   6   0        0.41       -0.75      1.32 o
   6   6   0        3.32        2.22      2.12 o
   7   6   0       11.95       13.76      2.34 o
   8   6   0       27.36       32.87      5.63 o
   9   6   0        0.67        2.98      2.05 o
  10   6   0        1.00        0.70      2.27 o
  -8   7   0        0.02       -2.59      2.81 o
  -7   7   0       28.39       28.59      4.84 o
  -6   7   0       53.99       52.17      5.47 o
  -5   7   0       25.54       25.45      3.95 o
  -4   7   0       20.12       19.64      2.44 o
  -3   7   0      175.84      180.46      6.07 o
  -2   7   0      254.88      280.84      5.55 o
  -1   7   0       27.57       23.50      1.43 o
   0   7   0      343.46      361.13      7.25 o
   1   7   0      387.63      374.35      6.35 o
   2   7   0       39.10       39.00      1.59 o
   3   7   0        8.52        8.85      1.10 o
   4   7   0        1.36        1.90      1.29 o
   5   7   0        0.00       -0.35      1.11 o
   6   7   0        4.12        5.27      1.76 o
   7   7   0        0.11        4.66      1.86 o
   8   7   0       11.62       11.13      2.38 o
   9   7   0        1.17        0.45      2.13 o
  -7   8   0        9.42        9.17      3.41 o
  -6   8   0       14.03       10.38      3.23 o
  -5   8   0       16.31       15.45      3.24 o
  -4   8   0        9.99        9.47      2.86 o
  -3   8   0        1.00        1.21      2.32 o
  -2   8   0       42.50       34.18      2.27 o
  -1   8   0        1.79       -0.89      0.93 o
   0   8   0        2.59        5.41      1.08 o
   1   8   0       79.94       88.50      2.58 o
   2   8   0       24.54       24.59      2.57 o
   3   8   0       42.75       40.61      2.22 o
   4   8   0        0.11        0.95      1.17 o
   5   8   0        2.65        0.02      1.28 o
   6   8   0        8.77       10.05      1.60 o
   7   8   0        9.54       10.34      1.70 o
   8   8   0        1.38        4.56      2.12 o
  -6   9   0        2.29        2.29      3.04 o
  -5   9   0        1.92        4.58      3.06 o
  -4   9   0        9.95        9.45      3.12 o
  -3   9   0        5.83        3.05      2.50 o
  -2   9   0        0.79       -1.27      2.32 o
  -1   9   0        5.77        1.81      1.05 o
   0   9   0        3.39        6.70      1.27 o
   1   9   0       11.55        8.02      1.27 o
   2   9   0        0.26        0.16      1.25 o
   3   9   0        4.12        3.48      1.42 o
   4   9   0        0.30        0.99      1.31 o
   5   9   0        1.03       -0.75      1.28 o
   6   9   0        1.08       -0.64      1.45 o
   7   9   0        4.50        1.56      2.02 o
  -5  10   0        1.59       -0.76      3.06 o
  -4  10   0        1.17        2.42      3.06 o
  -3  10   0        1.57        0.10      2.79 o
  -2  10   0       10.65        9.28      2.40 o
  -1  10   0       16.46       16.03      2.10 o
   0  10   0        5.28        6.80      1.22 o
   1  10   0        0.23        0.29      1.27 o
   2  10   0       10.96       12.59      1.78 o
   3  10   0        3.50        4.35      1.62 o
   4  10   0        1.74        0.93      1.57 o
   5  10   0        0.00       -1.71      1.71 o
   6  10   0        0.27       -0.79      2.02 o
  -3  11   0        1.23       -0.16      2.44 o
  -2  11   0        0.53       -0.82      2.30 o
  -1  11   0        8.02        5.27      1.93 o
   0  11   0        1.08       -1.71      1.71 o
   1  11   0        0.80        0.56      1.91 o
   2  11   0        0.53       -2.03      3.36 o
   3  11   0        0.77       -0.19      2.92 o
   4  11   0        1.67        1.63      3.00 o
  -4 -11   1        0.52        2.75      3.24 o
  -3 -11   1        0.25       -2.63      2.63 o
  -2 -11   1        1.42       -0.70      2.68 o
  -1 -11   1        7.07        2.21      4.82 o
   1 -11   1        2.31        4.33      4.33 o
   2 -11   1        3.49        6.44      3.12 o
   3 -11   1        1.47        3.72      2.58 o
  -6 -10   1        4.04        5.42      3.34 o
  -5 -10   1        0.06       -1.20      2.87 o
  -4 -10   1        0.33       -1.07      2.58 o
  -3 -10   1        0.14        1.20      2.20 o
  -2 -10   1        0.00       -0.13      1.71 o
  -1 -10   1        0.99       -0.15      1.28 o
   0 -10   1       16.47       16.77      1.37 o
   1 -10   1        0.49        0.81      1.60 o
   2 -10   1        3.17        3.74      3.56 o
   3 -10   1        0.03       -2.04      2.25 o
   4 -10   1        0.01       -1.44      2.39 o
   5 -10   1        0.07        1.65      2.49 o
  -7  -9   1        0.10       -0.83      1.92 o
  -6  -9   1        3.04        5.55      2.41 o
  -5  -9   1        2.28       -1.34      1.34 o
  -4  -9   1        0.00       -1.00      1.21 o
  -3  -9   1       30.17       31.32      2.21 o
  -2  -9   1       21.47       35.71      2.22 o
  -1  -9   1        2.67        1.54      1.02 o
   0  -9   1        1.24        2.27      1.01 o
   1  -9   1        1.39       -0.97      0.97 o
   2  -9   1        8.56       16.10      2.38 o
   3  -9   1        0.19       -0.27      3.95 o
   4  -9   1        2.82       -1.15      2.70 o
   5  -9   1        2.63        5.87      3.95 o
   6  -9   1        0.77        1.15      3.95 o
  -8  -8   1        4.26        7.68      2.27 o
  -7  -8   1       12.39       17.77      1.97 o
  -6  -8   1        0.23        1.48      1.47 o
  -5  -8   1        7.10        9.87      1.53 o
  -4  -8   1        7.75        8.78      1.95 o
  -3  -8   1        3.10        1.74      1.28 o
  -2  -8   1      140.45      144.42      4.25 o
  -1  -8   1        8.99       12.34      1.65 o
   0  -8   1      237.29      258.41      4.58 o
   1  -8   1       16.21       14.95      1.09 o
   2  -8   1       39.61       34.09      2.79 o
   3  -8   1        1.86        0.45      2.32 o
   4  -8   1       51.14       42.60      6.11 o
   5  -8   1        9.94        3.65      2.80 o
   6  -8   1        3.12        2.95      2.97 o
   7  -8   1       15.29       11.82      3.41 o
  -9  -7   1        1.68       -1.16      2.02 o
  -8  -7   1       13.41       17.82      2.94 o
  -7  -7   1       23.86       28.09      2.71 o
  -6  -7   1       17.53       24.84      2.42 o
  -5  -7   1        2.22        1.22      1.30 o
  -4  -7   1        3.57        4.73      1.29 o
  -3  -7   1        0.16        0.91      1.26 o
  -2  -7   1        1.43        0.20      0.95 o
  -1  -7   1       56.96       50.27      1.61 o
   0  -7   1       66.57       68.50      2.05 o
   1  -7   1      388.41      355.07      6.12 o
   2  -7   1        9.68        4.98      0.98 o
   3  -7   1       45.82       49.75      3.09 o
   4  -7   1        0.16        0.66      2.24 o
   5  -7   1       32.73       29.89      3.56 o
   6  -7   1        5.82        8.89      2.86 o
   7  -7   1        6.68        6.11      2.93 o
   8  -7   1        1.07       -1.74      2.93 o
 -10  -6   1        0.04       -0.76      5.35 o
  -9  -6   1        0.21       -0.10      2.00 o
  -8  -6   1        0.49        3.63      2.66 o
  -7  -6   1       19.54       16.11      3.14 o
  -6  -6   1        0.69       -1.29      1.50 o
  -5  -6   1       11.58       11.86      2.31 o
  -4  -6   1      127.25      133.23      3.36 o
  -3  -6   1        8.96        8.93      1.04 o
  -2  -6   1      173.27      172.16      3.32 o
  -1  -6   1       25.27       31.02      1.08 o
   0  -6   1        1.43        1.13      0.62 o
   1  -6   1       40.39       37.27      1.37 o
   2  -6   1      113.08      112.38      2.56 o
   3  -6   1        0.74        0.24      1.22 o
   4  -6   1      127.21      112.05      4.97 o
   5  -6   1        0.45        1.35      2.14 o
   6  -6   1       39.92       47.71      4.05 o
   7  -6   1        0.87        3.16      2.75 o
   8  -6   1        6.25        5.19      3.00 o
   9  -6   1        5.45        5.33      3.30 o
 -10  -5   1        2.24        2.44      2.21 o
  -9  -5   1        1.78        0.39      1.98 o
  -8  -5   1       85.37       88.33      4.56 o
  -7  -5   1        0.01        1.48      1.65 o
  -6  -5   1       84.49       78.39      3.55 o
  -5  -5   1        1.27        0.74      1.14 o
  -4  -5   1      417.50      438.78      9.98 o
  -3  -5   1       49.62       60.29      1.65 o
  -2  -5   1       37.89       39.37      1.26 o
  -1  -5   1      218.62      195.12      3.22 o
   0  -5   1       37.78       38.54      1.26 o
   1  -5   1       10.21        5.63      0.58 o
   2  -5   1       71.12       62.74      1.64 o
   3  -5   1      331.34      335.11     10.18 o
   4  -5   1        0.15        2.75      1.13 o
   5  -5   1       31.40       27.55      3.11 o
   6  -5   1        4.09        3.21      2.14 o
   7  -5   1       24.00       22.28      4.33 o
   8  -5   1        0.01       -2.55      2.55 o
   9  -5   1       29.53       26.10      3.77 o
  10  -5   1        8.88        8.83      3.55 o
 -10  -4   1        4.69        5.59      2.50 o
  -9  -4   1        4.62        3.68      2.37 o
  -8  -4   1       26.30       36.08      3.08 o
  -7  -4   1       25.67       24.57      3.87 o
  -6  -4   1       57.35       54.14      2.80 o
  -5  -4   1      357.66      305.60      7.32 o
  -4  -4   1       80.32       78.68      2.61 o
  -3  -4   1      105.55      111.96      2.45 o
  -2  -4   1       32.56       29.79      1.03 o
  -1  -4   1       31.76       35.98      0.96 o
   0  -4   1        4.86        9.37      0.59 o
   1  -4   1      110.55      101.16      2.03 o
   2  -4   1      214.11      199.04      4.48 o
   3  -4   1      277.94      260.40      6.01 o
   4  -4   1      175.21      144.58      3.79 o
   5  -4   1       20.11       16.67      1.80 o
   6  -4   1       31.67       23.50      2.88 o
   7  -4   1       23.35       22.44      2.97 o
   8  -4   1        8.45        3.37      2.39 o
   9  -4   1       19.20       19.23      3.95 o
  10  -4   1       26.31       21.70      3.73 o
 -11  -3   1        1.87        1.53      3.56 o
 -10  -3   1        0.03        0.51      3.31 o
  -9  -3   1        0.02       -1.70      1.70 o
  -8  -3   1        0.27       -1.12      1.84 o
  -7  -3   1       38.91       42.66      2.71 o
  -6  -3   1       19.07       20.62      2.20 o
  -5  -3   1        0.62        1.86      1.47 o
  -4  -3   1      601.07      641.01     12.24 o
  -3  -3   1       23.84       25.88      3.88 o
  -2  -3   1       18.70       25.15      2.17 o
  -1  -3   1      674.62      641.34      9.74 o
   0  -3   1       74.71      104.12      1.85 o
   1  -3   1      110.88      149.21      2.72 o
   2  -3   1       22.31       22.25      1.16 o
   3  -3   1       77.24       60.12      1.94 o
   4  -3   1       46.28       41.57      1.65 o
   5  -3   1        0.46        1.52      0.94 o
   6  -3   1        0.90       -0.12      1.58 o
   7  -3   1      188.70      176.30      5.67 o
   8  -3   1       81.91       82.33      7.64 o
   9  -3   1       15.71       13.42      4.71 o
  10  -3   1        2.14        1.27      4.33 o
 -11  -2   1        7.39        6.62      4.07 o
 -10  -2   1        4.64       10.44      3.82 o
  -9  -2   1       18.04       13.24      3.56 o
  -8  -2   1       29.89       24.32      3.75 o
  -7  -2   1      219.84      231.06      5.94 o
  -6  -2   1        7.55        8.03      2.41 o
  -5  -2   1      188.72      175.04      3.53 o
  -4  -2   1      109.11       95.83      3.80 o
  -3  -2   1     1485.56     1375.64     22.91 o
  -2  -2   1       37.34       27.28      0.96 o
  -1  -2   1      211.91      299.49      6.06 o
   0  -2   1    11142.22    11944.32    208.28 o
   1  -2   1     3548.33     3936.07     67.59 o
   2  -2   1     2240.11     2196.23     54.78 o
   3  -2   1      175.05      163.89      3.87 o
   4  -2   1      315.26      291.76      5.76 o
   5  -2   1       99.31       96.84      2.49 o
   6  -2   1        8.43        4.96      1.10 o
   7  -2   1       37.05       31.70      2.23 o
   8  -2   1       93.57       85.41      3.81 o
   9  -2   1        7.18        1.57      3.06 o
  10  -2   1        0.24       -0.25      3.82 o
  11  -2   1        4.83        8.40      4.58 o
 -11  -1   1       11.91       18.84      4.84 o
 -10  -1   1       48.42       47.61      5.86 o
  -9  -1   1       25.75       24.19      4.33 o
  -8  -1   1       41.22       35.43      2.59 o
  -7  -1   1      382.50      371.49      8.46 o
  -6  -1   1        3.34        3.63      0.86 o
  -5  -1   1       54.11       50.09      1.51 o
  -4  -1   1       97.35      136.46      6.58 o
  -3  -1   1      461.93      495.67      8.48 o
  -2  -1   1    19980.79    20237.50    358.23 o
  -1  -1   1      180.97      191.85      4.96 o
   0  -1   1     5384.03     6101.94    105.53 o
   1  -1   1     1159.04     1092.84     25.04 o
   2  -1   1       55.09       53.61      1.75 o
   3  -1   1      372.97      347.65      7.32 o
   4  -1   1      225.42      259.68      4.71 o
   5  -1   1      113.85      127.36      2.98 o
   6  -1   1        0.07       -0.15      1.14 o
   7  -1   1        0.93       -2.01      2.01 o
   8  -1   1      239.63      243.66      7.20 o
   9  -1   1       57.43       58.05      6.11 o
  10  -1   1       21.77        8.91      4.07 o
  11  -1   1       21.62       26.73      5.60 o
 -11   0   1        4.55        2.04      4.33 o
 -10   0   1        2.81        1.78      3.82 o
  -9   0   1        0.14        2.80      3.31 o
  -8   0   1        5.37        3.19      4.84 o
  -7   0   1      210.85      221.76      4.98 o
  -6   0   1        4.07       10.48      1.01 o
  -5   0   1        5.60       10.74      1.30 o
  -4   0   1      459.73      570.09      9.85 o
  -3   0   1       11.82       15.78      1.40 o
  -2   0   1        3.12        3.82      1.27 o
  -1   0   1       25.91       55.72      3.34 o
   0   0   1      560.25      243.13     10.69 o
   1   0   1     3152.20     3103.02     84.96 o
   2   0   1     5785.57     6082.96    107.78 o
   3   0   1      177.95      169.40      4.91 o
   4   0   1        0.07        1.87      0.65 o
   5   0   1       69.14       74.19      1.90 o
   6   0   1       20.83       19.85      1.12 o
   7   0   1       22.87       25.09      2.03 o
   8   0   1      161.86      153.61      4.99 o
   9   0   1       73.80       73.07      6.36 o
  10   0   1        6.07       -0.76      3.82 o
  11   0   1       20.86       16.04      5.09 o
 -11   1   1        5.98        3.56      4.58 o
 -10   1   1       35.97       34.12      5.60 o
  -9   1   1       87.85       75.61      6.87 o
  -8   1   1       67.07       74.51      4.50 o
  -7   1   1       92.61       87.78      3.61 o
  -6   1   1        1.96        1.99      0.88 o
  -5   1   1      479.93      475.07      8.41 o
  -4   1   1      244.81      203.70      4.82 o
  -3   1   1      686.43      587.64     13.17 o
  -2   1   1      122.75       97.41      2.42 o
  -1   1   1     2541.47     2858.33     60.06 o
   0   1   1     1304.88     1379.15     23.63 o
   1   1   1        5.59        2.74      0.71 o
   2   1   1     4574.02     4338.13     65.92 o
   3   1   1      394.21      325.55      6.17 o
   4   1   1      349.40      403.35      7.04 o
   5   1   1        1.15        5.78      1.36 o
   6   1   1       86.50       79.66      3.06 o
   7   1   1        0.43        4.41      1.54 o
   8   1   1       18.01       12.13      2.34 o
   9   1   1        0.55        0.51      3.06 o
  10   1   1       22.79       25.46      4.84 o
  11   1   1        0.19        0.51      4.07 o
 -11   2   1       10.74       11.97      4.84 o
 -10   2   1       88.33       68.48      7.13 o
  -9   2   1      113.97      113.63      5.65 o
  -8   2   1      379.42      423.38     20.11 o
  -7   2   1       30.69       33.18      2.29 o
  -6   2   1      311.53      291.17     12.34 o
  -5   2   1       58.27       44.15      1.41 o
  -4   2   1       10.69       11.36      8.15 o
  -3   2   1       34.97       36.92      1.96 o
  -2   2   1      679.74      667.71     14.72 o
  -1   2   1     1322.85     1461.79     23.31 o
   0   2   1      147.82      151.32      3.23 o
   1   2   1     5146.72     5376.70     87.93 o
   2   2   1     1440.07     1467.73     26.68 o
   3   2   1      519.30      542.62     10.25 o
   4   2   1      171.98      204.26      4.74 o
   5   2   1      196.08      232.96      4.47 o
   6   2   1      374.94      351.24      7.18 o
   7   2   1      124.28      134.64      4.07 o
   8   2   1       86.64       92.00      3.96 o
   9   2   1      133.09      134.68      8.66 o
  10   2   1       56.25       75.10      6.87 o
  11   2   1       18.18        6.87      4.07 o
 -10   3   1       51.85       58.19      7.13 o
  -9   3   1       30.89       31.98      3.36 o
  -8   3   1      103.95       96.39      9.67 o
  -7   3   1       81.71       69.61      3.81 o
  -6   3   1      114.81      106.05      3.96 o
  -5   3   1      333.27      289.96      6.84 o
  -4   3   1       59.82       64.92      2.24 o
  -3   3   1       47.22       56.45      1.79 o
  -2   3   1       51.38       54.11      2.66 o
  -1   3   1       19.49       27.65      0.85 o
   0   3   1      343.93      342.34      6.35 o
   1   3   1      443.99      406.28      5.95 o
   2   3   1       46.66       40.01      0.95 o
   3   3   1      770.72      820.08     15.31 o
   4   3   1      740.87      691.23     14.41 o
   5   3   1      817.55      817.23     17.39 o
   6   3   1      585.66      576.04     12.76 o
   7   3   1      129.86      130.27      4.73 o
   8   3   1       76.65       75.01      3.71 o
   9   3   1       15.95       12.92      2.20 o
  10   3   1       20.81       22.40      4.58 o
  11   3   1        1.15       -3.31      3.31 o
 -10   4   1       10.17       12.12      3.30 o
  -9   4   1        8.59        5.20      2.75 o
  -8   4   1       13.71       13.33      2.68 o
  -7   4   1        0.45       -1.60      1.60 o
  -6   4   1       10.23       12.08      1.85 o
  -5   4   1      130.22      139.42      4.10 o
  -4   4   1       18.45       20.05      1.73 o
  -3   4   1        0.29        3.61      2.35 o
  -2   4   1       40.55       39.55      1.43 o
  -1   4   1      109.25       88.82      1.88 o
   0   4   1       35.92       39.11      2.37 o
   1   4   1        3.74        3.94      0.61 o
   2   4   1      166.91      224.97      3.55 o
   3   4   1        0.01       -1.26      1.26 o
   4   4   1      125.80      130.51      6.36 o
   5   4   1      438.51      416.59      9.52 o
   6   4   1      251.89      245.68      6.27 o
   7   4   1       57.13       49.08      3.03 o
   8   4   1        8.05        8.56      2.02 o
   9   4   1        1.36        3.85      1.99 o
  10   4   1        3.77        4.27      2.43 o
 -10   5   1        1.93        5.41      3.31 o
  -9   5   1        1.63       -2.01      2.67 o
  -8   5   1        6.66        5.26      2.68 o
  -7   5   1        1.94       -0.14      2.32 o
  -6   5   1        5.49        5.27      1.79 o
  -5   5   1        0.13        5.85      1.75 o
  -4   5   1       24.95       28.47      2.72 o
  -3   5   1       76.14       74.52      2.95 o
  -2   5   1       76.22       82.08      1.96 o
  -1   5   1      118.18      127.91      2.25 o
   0   5   1       47.60       52.56      1.43 o
   1   5   1      161.05      167.23      2.90 o
   2   5   1      295.22      318.81      4.71 o
   3   5   1        0.61        0.89      1.01 o
   4   5   1       75.05       98.97      3.55 o
   5   5   1       34.12       44.09      3.12 o
   6   5   1        8.33       12.82      3.14 o
   7   5   1        0.07       -0.43      1.82 o
   8   5   1       21.15       25.56      4.12 o
   9   5   1        8.25        7.49      2.17 o
  10   5   1        2.47        0.19      2.50 o
  -9   6   1       10.47        6.12      3.30 o
  -8   6   1        0.12        1.66      4.71 o
  -7   6   1        9.87       14.53      3.15 o
  -6   6   1        0.14        0.69      2.24 o
  -5   6   1        6.96        4.55      2.39 o
  -4   6   1      108.64      126.31      4.84 o
  -3   6   1       75.27       68.82      2.68 o
  -2   6   1      216.41      219.69      3.87 o
  -1   6   1        9.36        9.88      0.82 o
   0   6   1      109.19      107.20      2.31 o
   1   6   1       33.45       28.00      1.07 o
   2   6   1      115.96      107.39      2.20 o
   3   6   1      130.72      132.10      2.90 o
   4   6   1      157.44      148.41      3.97 o
   5   6   1       35.58       39.91      2.99 o
   6   6   1       12.51        9.59      1.87 o
   7   6   1        2.01        0.12      1.61 o
   8   6   1       27.76       26.51      2.69 o
   9   6   1        6.47        6.71      2.18 o
  10   6   1        2.19        1.87      2.32 o
  -8   7   1        4.69        6.22      3.30 o
  -7   7   1        0.58       -0.29      2.68 o
  -6   7   1       77.68       77.55      5.60 o
  -5   7   1        2.75       -1.21      2.26 o
  -4   7   1      103.37      113.06      4.65 o
  -3   7   1       11.00       11.86      2.36 o
  -2   7   1       95.65      108.04      2.75 o
  -1   7   1      146.37      150.73      3.53 o
   0   7   1        2.36        1.32      0.87 o
   1   7   1      179.56      192.49      4.11 o
   2   7   1        1.00       -0.11      0.74 o
   3   7   1      219.61      225.33      5.03 o
   4   7   1        2.15       -1.21      2.57 o
   5   7   1       16.21       16.20      2.72 o
   6   7   1        4.24        7.24      1.83 o
   7   7   1        4.73        2.67      2.31 o
   8   7   1        2.02        1.72      2.53 o
   9   7   1        2.08        1.19      2.06 o
  -8   8   1        0.54       -0.40      3.18 o
  -7   8   1        1.57       -0.01      3.04 o
  -6   8   1        0.82       -0.13      3.69 o
  -5   8   1        6.54        6.06      2.97 o
  -4   8   1        1.68       -1.05      2.39 o
  -3   8   1       36.26       36.76      2.99 o
  -2   8   1       41.89       38.96      2.39 o
  -1   8   1       40.40       37.04      1.95 o
   0   8   1       37.36       29.13      1.84 o
   1   8   1        2.63        0.54      0.99 o
   2   8   1        4.94        0.87      1.26 o
   3   8   1        0.04       -1.07      1.07 o
   4   8   1        3.83        0.09      1.22 o
   5   8   1        0.85       -0.68      1.28 o
   6   8   1        0.12       -0.83      1.24 o
   7   8   1        4.14        3.68      1.46 o
   8   8   1        1.43       -1.13      1.77 o
  -6   9   1        6.40        6.07      3.33 o
  -5   9   1        3.20        3.56      3.82 o
  -4   9   1        0.08       -0.58      2.57 o
  -3   9   1        3.61        3.14      2.57 o
  -2   9   1        1.81       -1.07      1.64 o
  -1   9   1       13.00       10.11      1.56 o
   0   9   1       17.96       18.40      1.78 o
   1   9   1       37.04       34.40      2.08 o
   2   9   1       27.10       29.81      2.31 o
   3   9   1        4.20        1.81      1.51 o
   4   9   1        0.01       -1.03      1.28 o
   5   9   1        0.10        0.57      1.39 o
   6   9   1        8.10        8.25      1.72 o
   7   9   1        1.68        0.55      1.48 o
  -5  10   1        5.29        3.80      3.15 o
  -4  10   1        0.26        0.76      3.04 o
  -3  10   1        2.82        0.83      2.86 o
  -2  10   1        0.44       -2.39      2.39 o
  -1  10   1       17.91       19.29      1.77 o
   0  10   1        1.17        1.42      1.18 o
   1  10   1        0.60        1.12      1.36 o
   2  10   1       11.38       13.89      2.43 o
   3  10   1       10.67        9.20      1.77 o
   4  10   1        0.04       -1.21      1.45 o
   5  10   1        0.58        0.32      1.46 o
   6  10   1        2.41       -1.65      1.77 o
  -3  11   1        2.39        2.53      2.55 o
  -2  11   1        0.15        2.19      2.33 o
  -1  11   1        0.14        0.30      1.70 o
   0  11   1        5.14        6.90      2.64 o
   1  11   1        1.05       -1.61      1.66 o
   2  11   1        1.66        3.04      1.68 o
   3  11   1        0.01        1.59      2.16 o
   4  11   1        1.01       -1.48      2.71 o
  -3 -11   2        0.19       -1.04      2.87 o
  -2 -11   2        1.18       -2.04      2.09 o
  -1 -11   2        0.31       -0.74      2.13 o
   1 -11   2       10.06       12.88      3.33 o
   2 -11   2        2.34        1.64      3.56 o
  -6 -10   2        0.01        1.00      3.16 o
  -5 -10   2        1.07        3.24      3.06 o
  -4 -10   2        1.24        1.26      2.93 o
  -3 -10   2        1.16       -2.25      2.50 o
  -2 -10   2        0.04       -2.26      2.26 o
  -1 -10   2        2.75       -1.52      2.10 o
   0 -10   2        7.60        7.61      1.35 o
   1 -10   2        1.34        3.36      1.68 o
   2 -10   2       11.34        9.65      2.59 o
   3 -10   2        1.11        0.08      2.35 o
   4 -10   2        3.35        6.57      2.89 o
   5 -10   2        0.24       -0.81      2.49 o
  -7  -9   2       11.15       14.66      3.77 o
  -6  -9   2        0.88       -0.57      2.73 o
  -5  -9   2        0.37       -1.67      1.67 o
  -4  -9   2        0.80        2.46      1.67 o
  -3  -9   2        4.69        3.20      1.42 o
  -2  -9   2       12.92       13.61      1.64 o
  -1  -9   2        4.58        2.39      1.05 o
   0  -9   2       16.85       17.72      1.27 o
   1  -9   2       10.56        7.73      1.27 o
   2  -9   2        9.18        5.19      2.10 o
   3  -9   2       14.57       17.55      2.59 o
   4  -9   2        4.40        6.80      2.40 o
   5  -9   2       27.20       27.14      3.23 o
   6  -9   2        0.29        0.15      2.40 o
  -8  -8   2        0.56        2.09      3.18 o
  -7  -8   2        5.62        8.55      2.11 o
  -6  -8   2        9.11        8.14      1.95 o
  -5  -8   2        7.26       10.73      1.65 o
  -4  -8   2        5.56        1.87      1.29 o
  -3  -8   2        4.06        6.83      1.42 o
  -2  -8   2       11.17       11.31      1.91 o
  -1  -8   2       24.55       21.30      1.48 o
   0  -8   2       16.72       18.50      1.17 o
   1  -8   2        1.09       -0.84      0.84 o
   2  -8   2        5.62        5.00      1.96 o
   3  -8   2       20.44       19.62      3.06 o
   4  -8   2        1.35        1.19      2.93 o
   5  -8   2       10.63        5.73      2.88 o
   6  -8   2        0.45        0.34      2.86 o
   7  -8   2        7.51        1.87      3.04 o
  -9  -7   2        0.51       -1.90      1.90 o
  -8  -7   2        1.26       -1.73      1.79 o
  -7  -7   2       10.24       14.03      3.89 o
  -6  -7   2        0.24        1.75      1.69 o
  -5  -7   2       23.60       27.64      2.46 o
  -4  -7   2      129.26      136.32      4.07 o
  -3  -7   2      166.90      184.20      4.02 o
  -2  -7   2       10.00       11.43      1.06 o
  -1  -7   2      137.16      126.73      2.64 o
   0  -7   2        0.91       -0.76      0.76 o
   1  -7   2       48.04       47.63      1.54 o
   2  -7   2      142.98      143.60      3.12 o
   3  -7   2        1.47        1.09      1.96 o
   4  -7   2       51.61       51.87      3.95 o
   5  -7   2        0.06        1.26      2.43 o
   6  -7   2       24.64       24.11      3.51 o
   7  -7   2        1.08        2.29      2.75 o
   8  -7   2        0.56       -1.69      3.18 o
  -9  -6   2        4.83        2.90      2.14 o
  -8  -6   2       19.97       21.85      2.65 o
  -7  -6   2        3.01        6.20      2.48 o
  -6  -6   2        0.00       -1.31      1.31 o
  -5  -6   2        4.12        1.69      1.43 o
  -4  -6   2       14.34       13.63      1.20 o
  -3  -6   2        6.21        4.73      0.82 o
  -2  -6   2       44.94       44.97      1.46 o
  -1  -6   2        1.58        2.18      0.57 o
   0  -6   2       27.49       24.20      1.02 o
   1  -6   2      287.80      293.32      4.27 o
   2  -6   2      221.25      222.71      4.17 o
   3  -6   2       33.90       39.85      1.69 o
   4  -6   2      249.56      261.40      7.58 o
   5  -6   2       40.14       37.42      3.42 o
   6  -6   2       66.24       67.50      4.77 o
   7  -6   2       93.83       90.24      9.80 o
   8  -6   2        2.01       -1.10      2.68 o
   9  -6   2       17.83       18.91      4.07 o
 -10  -5   2        1.15        1.29      2.13 o
  -9  -5   2       11.44       15.54      3.90 o
  -8  -5   2       60.24       70.76      3.88 o
  -7  -5   2      115.29      112.46      5.86 o
  -6  -5   2        3.41        6.67      1.67 o
  -5  -5   2        8.91       10.18      1.95 o
  -4  -5   2       66.18       77.71      2.30 o
  -3  -5   2       28.68       31.37      1.22 o
  -2  -5   2        0.01       -0.38      0.47 o
  -1  -5   2       95.30       88.01      1.70 o
   0  -5   2      156.51      139.03      2.35 o
   1  -5   2       72.63       61.23      1.37 o
   2  -5   2      513.67      504.97      7.70 o
   3  -5   2      522.98      490.28      8.04 o
   4  -5   2      353.22      321.50      7.51 o
   5  -5   2       22.11       18.32      1.94 o
   6  -5   2        6.28        6.68      2.32 o
   7  -5   2      132.36      133.87      6.39 o
   8  -5   2        4.55        0.85      2.93 o
   9  -5   2        0.09        0.62      2.81 o
 -10  -4   2        2.83        2.81      3.18 o
  -9  -4   2       13.50       12.15      2.72 o
  -8  -4   2        0.97        2.83      1.91 o
  -7  -4   2       46.76       49.75      3.02 o
  -6  -4   2       31.39       35.59      3.83 o
  -5  -4   2       30.66       32.49      1.88 o
  -4  -4   2       74.67       96.08      2.52 o
  -3  -4   2       56.46       75.54      1.88 o
  -2  -4   2      244.15      271.27      4.50 o
  -1  -4   2       21.12       17.37      0.73 o
   0  -4   2       18.73       11.59      0.55 o
   1  -4   2     1678.04     1810.90     24.00 o
   2  -4   2      222.06      239.34      4.13 o
   3  -4   2        0.12        0.29      0.51 o
   4  -4   2      104.70      108.01      2.93 o
   5  -4   2       21.29       17.79      2.09 o
   6  -4   2        7.59        9.72      1.68 o
   7  -4   2      165.84      150.74      7.26 o
   8  -4   2        0.68       -0.22      2.24 o
   9  -4   2        0.64        0.12      2.68 o
  10  -4   2        0.00       -1.59      2.75 o
 -11  -3   2        2.12        1.02      3.56 o
 -10  -3   2        0.72        0.51      3.31 o
  -9  -3   2        0.51       -1.67      1.67 o
  -8  -3   2        1.78       -1.58      1.58 o
  -7  -3   2       19.40       18.70      2.04 o
  -6  -3   2       26.14       24.15      2.00 o
  -5  -3   2      133.96      128.10      3.12 o
  -4  -3   2      147.76      166.05      3.35 o
  -3  -3   2      498.30      512.41      8.90 o
  -2  -3   2      425.40      447.46      7.76 o
  -1  -3   2       59.10       69.45      1.54 o
   0  -3   2      109.24      110.97      1.94 o
   1  -3   2     5762.78     5879.53     78.24 o
   2  -3   2     1971.48     2042.77     33.80 o
   3  -3   2      296.16      301.60      5.92 o
   4  -3   2       76.82       66.11      1.93 o
   5  -3   2       72.05       76.80      2.53 o
   6  -3   2      107.04      110.03      3.89 o
   7  -3   2      222.49      221.45      6.69 o
   8  -3   2        0.30       -1.96      1.96 o
   9  -3   2        4.00        8.44      3.56 o
  10  -3   2        4.31        7.89      4.58 o
 -11  -2   2        0.02       -3.31      3.31 o
 -10  -2   2       13.09        5.35      3.56 o
  -9  -2   2        5.19        2.80      3.06 o
  -8  -2   2        0.49        1.61      1.64 o
  -7  -2   2       57.86       56.48      3.47 o
  -6  -2   2        2.99        2.30      0.84 o
  -5  -2   2      257.90      248.80      5.22 o
  -4  -2   2     1419.12     1407.08     23.54 o
  -3  -2   2     1270.07     1150.71     19.23 o
  -2  -2   2      708.76      742.21     12.48 o
  -1  -2   2      307.33      348.29      5.95 o
   0  -2   2      405.44      379.99      5.86 o
   1  -2   2    15817.45    16583.74    250.83 o
   2  -2   2       21.81       13.61      0.92 o
   3  -2   2      738.57      727.30     13.32 o
   4  -2   2        0.36        0.83      1.36 o
   5  -2   2      198.71      202.76      6.42 o
   6  -2   2       72.08       81.87      2.78 o
   7  -2   2       23.89       20.09      1.90 o
   8  -2   2        5.05        4.05      3.06 o
   9  -2   2        8.52        4.53      2.39 o
  10  -2   2       14.25       25.71      5.09 o
  11  -2   2       20.76       25.97      5.60 o
 -11  -1   2        3.84       -2.04      3.82 o
 -10  -1   2        7.65        5.60      3.82 o
  -9  -1   2       12.04       16.55      3.82 o
  -8  -1   2        0.67        1.94      1.34 o
  -7  -1   2       52.83       50.52      3.60 o
  -6  -1   2       45.36       44.15      1.75 o
  -5  -1   2       11.34       15.25      1.21 o
  -4  -1   2     1874.07     1836.83     30.51 o
  -3  -1   2      859.26      715.17     12.09 o
  -2  -1   2     5501.89     5192.48    138.73 o
  -1  -1   2      713.66      808.52     15.52 o
   0  -1   2     1501.37     1545.77     20.20 o
   1  -1   2     4490.51     4669.26     77.20 o
   2  -1   2     2167.76     2125.93     37.88 o
   3  -1   2        0.89        1.24      0.61 o
   4  -1   2       55.77       56.97      1.86 o
   5  -1   2        1.51        0.04      0.78 o
   6  -1   2      229.66      228.61      4.89 o
   7  -1   2        0.05       -2.26      2.55 o
   8  -1   2       66.41       55.11      3.02 o
   9  -1   2       10.18        9.93      3.82 o
  10  -1   2        6.77        7.64      4.07 o
  11  -1   2        8.56        5.86      4.33 o
 -11   0   2        0.56        1.02      4.33 o
 -10   0   2        5.97       -1.27      3.56 o
  -9   0   2        4.09       -1.78      3.06 o
  -8   0   2       67.77       56.73      3.77 o
  -7   0   2      208.98      198.88      4.64 o
  -6   0   2      180.50      212.37      4.66 o
  -5   0   2      470.33      387.57      7.58 o
  -4   0   2      516.95      586.13     10.95 o
  -3   0   2     4255.06     4473.64     87.97 o
  -2   0   2    18920.01    22255.95    823.92 o
  -1   0   2      546.50      486.51      8.91 o
   0   0   2     2957.17     2816.83     46.00 o
   1   0   2     2518.30     2419.74     39.88 o
   2   0   2        0.29        1.04      0.34 o
   3   0   2     1302.18     1333.80     22.14 o
   4   0   2       45.51       43.82      1.24 o
   5   0   2      342.59      339.35      6.13 o
   6   0   2       16.64       22.37      1.13 o
   7   0   2        3.76        4.63      2.06 o
   8   0   2       12.54        2.38      1.64 o
   9   0   2        0.07        2.04      3.31 o
  10   0   2        2.58       -1.27      3.56 o
  11   0   2        0.14        1.27      4.07 o
 -11   1   2       10.56       11.97      4.84 o
 -10   1   2       57.03       60.34      6.62 o
  -9   1   2       52.75       56.01      5.86 o
  -8   1   2      201.92      171.85      7.02 o
  -7   1   2       22.81       17.78      1.87 o
  -6   1   2       39.26       54.94      2.69 o
  -5   1   2      181.75      200.90      5.97 o
  -4   1   2        1.29        5.02      1.95 o
  -3   1   2      299.39      230.98      7.91 o
  -2   1   2      685.64     1030.56     33.18 o
  -1   1   2    10820.00    14396.86    852.04 o
   0   1   2     2770.95     3045.57     54.93 o
   1   1   2     2888.48     2962.90     45.15 o
   2   1   2       20.22       25.61      1.46 o
   3   1   2      152.73      159.89      3.00 o
   4   1   2       62.89       47.79      1.43 o
   5   1   2      156.47      146.06      3.27 o
   6   1   2       34.63       31.53      1.35 o
   7   1   2      255.10      241.06      5.34 o
   8   1   2        2.86       -0.15      3.56 o
   9   1   2       78.44       64.16      6.11 o
  10   1   2        2.62        3.82      3.82 o
  11   1   2       14.85       10.95      4.33 o
 -11   2   2        0.05        0.25      4.33 o
 -10   2   2       36.73       43.53      5.86 o
  -9   2   2       44.67       52.86      4.13 o
  -8   2   2      237.75      224.24      8.64 o
  -7   2   2       15.05       12.80      2.44 o
  -6   2   2       63.16       84.12      2.85 o
  -5   2   2      228.30      242.61      5.19 o
  -4   2   2       86.88      101.50      6.23 o
  -3   2   2       73.83       84.46      2.88 o
  -2   2   2      144.28      160.32      3.39 o
  -1   2   2      645.88      635.94     10.33 o
   0   2   2      157.97      129.93      2.18 o
   1   2   2     3089.39     2849.83     43.24 o
   2   2   2     1420.02     1261.18     22.98 o
   3   2   2     1165.20     1113.36     20.43 o
   4   2   2      122.45      124.75      3.24 o
   5   2   2      361.50      322.98      5.92 o
   6   2   2      190.61      185.24      4.21 o
   7   2   2       72.24       67.34      2.79 o
   8   2   2        0.01       -1.21      1.21 o
   9   2   2        0.27        4.52      2.42 o
  10   2   2       12.86       11.46      4.07 o
  11   2   2        0.58       -0.25      3.56 o
 -10   3   2        0.48        4.71      3.18 o
  -9   3   2       13.07       17.88      3.31 o
  -8   3   2       19.36       20.82      4.58 o
  -7   3   2       76.84       70.96      3.46 o
  -6   3   2        4.46        9.36      2.87 o
  -5   3   2       78.40       86.06      2.93 o
  -4   3   2       32.08       31.65      1.43 o
  -3   3   2      160.11      125.13      2.98 o
  -2   3   2       37.53       28.54      1.58 o
  -1   3   2       23.48       34.18      0.95 o
   0   3   2       96.30      122.29      2.76 o
   1   3   2       65.12       66.01      2.23 o
   2   3   2       35.50       24.83      1.11 o
   3   3   2      532.94      509.23      9.76 o
   4   3   2       34.44       34.13      1.76 o
   5   3   2      154.76      161.37      4.99 o
   6   3   2       90.93      107.75      3.51 o
   7   3   2       75.87       79.22      3.06 o
   8   3   2       19.12       17.89      3.38 o
   9   3   2       13.72       13.28      2.70 o
  10   3   2       10.24        5.35      3.56 o
  11   3   2        1.16       -3.31      3.31 o
 -10   4   2        0.01        3.64      2.73 o
  -9   4   2        4.53        7.24      2.75 o
  -8   4   2        1.73       -2.32      2.32 o
  -7   4   2       25.61       25.48      2.45 o
  -6   4   2       89.12       96.86      4.05 o
  -5   4   2       85.03       87.35      3.15 o
  -4   4   2      127.95      133.17      3.32 o
  -3   4   2      296.69      318.34      8.74 o
  -2   4   2       43.58       41.91      1.23 o
  -1   4   2      824.61      883.83     12.74 o
   0   4   2     2975.34     3162.14     54.09 o
   1   4   2       50.04       38.96      1.48 o
   2   4   2      232.10      267.22      4.22 o
   3   4   2      901.88      924.14     17.31 o
   4   4   2      659.75      642.47     12.37 o
   5   4   2       27.54       43.48      5.93 o
   6   4   2       11.50       13.31      3.16 o
   7   4   2       16.82       18.85      2.64 o
   8   4   2        8.62        7.34      1.97 o
   9   4   2       23.78       29.43      2.80 o
  10   4   2        9.15       11.43      2.79 o
 -10   5   2        5.14        2.63      3.18 o
  -9   5   2       13.62       11.68      3.23 o
  -8   5   2        4.05        5.38      2.86 o
  -7   5   2        1.34       -2.32      2.32 o
  -6   5   2      214.86      174.72     12.56 o
  -5   5   2      400.96      347.58     11.39 o
  -4   5   2      946.12      848.11     16.29 o
  -3   5   2      374.99      373.05      6.91 o
  -2   5   2       28.60       31.54      1.21 o
  -1   5   2      679.77      677.88      9.42 o
   0   5   2        6.31        7.95      0.67 o
   1   5   2      118.94      143.42      2.57 o
   2   5   2      112.02      111.61      2.17 o
   3   5   2       38.54       39.65      1.86 o
   4   5   2       12.74       14.91      1.39 o
   5   5   2      276.54      248.80      7.09 o
   6   5   2       45.04       47.99      5.85 o
   7   5   2        8.64        5.90      1.91 o
   8   5   2        1.88        2.77      1.84 o
   9   5   2       18.28       20.91      2.67 o
  10   5   2        1.23        1.21      2.32 o
  -9   6   2       12.24        6.91      5.60 o
  -8   6   2       19.14       15.34      5.35 o
  -7   6   2       16.31       21.73      3.51 o
  -6   6   2       70.01       67.27      3.77 o
  -5   6   2        3.41        5.06      1.90 o
  -4   6   2      567.80      523.05     13.77 o
  -3   6   2       96.25       92.32      3.49 o
  -2   6   2       54.32       52.42      1.74 o
  -1   6   2       37.20       35.06      1.40 o
   0   6   2        2.70        2.42      0.63 o
   1   6   2       21.99       23.61      1.27 o
   2   6   2       89.68      100.60      2.28 o
   3   6   2       10.76       12.46      0.92 o
   4   6   2       49.79       54.27      2.16 o
   5   6   2       90.85       90.03      4.52 o
   6   6   2       88.48       90.41      4.91 o
   7   6   2        3.52        1.99      1.81 o
   8   6   2        0.09       -1.71      1.71 o
   9   6   2        6.93        9.46      2.33 o
  10   6   2        0.16        0.75      2.24 o
  -8   7   2        1.45        2.50      3.12 o
  -7   7   2        0.48       -0.88      2.80 o
  -6   7   2       13.49        9.50      4.84 o
  -5   7   2       97.12       97.60      4.51 o
  -4   7   2       64.58       63.52      3.75 o
  -3   7   2      233.94      238.70      7.54 o
  -2   7   2      193.33      162.95      6.67 o
  -1   7   2      180.03      172.59      3.84 o
   0   7   2       81.73       73.80      2.21 o
   1   7   2      112.41      124.52      3.04 o
   2   7   2        2.68        1.91      0.73 o
   3   7   2        0.14       -0.04      0.89 o
   4   7   2        4.82        6.04      2.18 o
   5   7   2        6.07        8.61      1.69 o
   6   7   2       50.39       58.79      5.59 o
   7   7   2        0.07        1.29      1.80 o
   8   7   2        3.95        7.33      2.11 o
   9   7   2        0.03       -0.75      1.90 o
  -8   8   2        0.01       -1.78      3.18 o
  -7   8   2        1.53       -0.51      2.93 o
  -6   8   2        3.07       -2.50      2.75 o
  -5   8   2       26.50       23.05      3.48 o
  -4   8   2        8.95        7.64      2.75 o
  -3   8   2        1.69       -1.75      1.75 o
  -2   8   2       41.13       47.76      2.63 o
  -1   8   2      143.58      125.00      3.27 o
   0   8   2        8.22        3.60      1.58 o
   1   8   2       15.02       16.61      1.42 o
   2   8   2        0.00       -1.19      1.19 o
   3   8   2        0.33       -0.75      2.40 o
   4   8   2        2.64        0.31      1.41 o
   5   8   2        0.17        0.43      1.54 o
   6   8   2       10.53        9.06      1.59 o
   7   8   2        5.35        8.86      1.67 o
   8   8   2        0.42        2.30      1.98 o
  -7   9   2        0.01       -3.82      3.82 o
  -6   9   2       10.45       14.68      3.77 o
  -5   9   2        9.86        7.92      5.47 o
  -4   9   2       17.32       15.93      3.56 o
  -3   9   2        0.00       -2.42      2.42 o
  -2   9   2        4.53        0.19      1.63 o
  -1   9   2        3.63        5.40      1.42 o
   0   9   2       45.95       47.86      2.19 o
   1   9   2        0.09       -0.97      1.31 o
   2   9   2       10.45        9.51      1.82 o
   3   9   2       10.36       14.83      1.93 o
   4   9   2        0.93        0.82      1.34 o
   5   9   2        8.77       10.90      1.72 o
   6   9   2        2.25       -0.18      1.45 o
   7   9   2        0.26        0.59      1.57 o
  -5  10   2        8.88        8.66      4.84 o
  -4  10   2        6.63        5.66      6.36 o
  -3  10   2        0.72       -1.43      2.63 o
  -2  10   2        3.54       -1.67      1.76 o
  -1  10   2        0.01       -1.26      1.26 o
   0  10   2        6.37       10.82      1.49 o
   1  10   2        4.44        1.32      1.49 o
   2  10   2        0.51       -1.25      1.56 o
   3  10   2       13.58       18.13      2.28 o
   4  10   2        0.06       -1.35      1.35 o
   5  10   2        7.00        6.37      1.73 o
   6  10   2        0.26       -0.06      1.49 o
  -3  11   2        0.07        0.61      3.12 o
  -2  11   2        0.44        1.24      2.86 o
  -1  11   2        1.23        2.32      2.04 o
   0  11   2        0.46        1.70      1.59 o
   1  11   2        5.17        9.51      1.71 o
   2  11   2        8.53        4.43      2.13 o
   3  11   2        8.50       14.29      2.11 o
   4  11   2       11.78       18.51      2.28 o
   5  11   2        1.81        5.09      5.60 o
  -3 -11   3        0.41       -2.31      2.31 o
  -2 -11   3        2.09        0.74      2.31 o
  -1 -11   3        0.66       -1.40      2.07 o
   1 -11   3        1.23        1.49      2.97 o
   2 -11   3        4.53        7.95      3.33 o
  -5 -10   3        0.54        0.67      6.87 o
  -4 -10   3        1.44       -0.67      2.68 o
  -3 -10   3        0.97       -0.74      2.63 o
  -2 -10   3        0.51       -1.94      1.94 o
  -1 -10   3        1.43       -1.79      1.79 o
   0 -10   3        0.47       -0.36      1.50 o
   1 -10   3        3.04        4.46      2.70 o
   2 -10   3        0.13        2.74      2.86 o
   3 -10   3       19.92       19.13      3.69 o
   4 -10   3        2.81        3.56      3.15 o
  -7  -9   3        0.00        3.90      3.34 o
  -6  -9   3        7.59        8.22      3.34 o
  -5  -9   3        0.01       -2.44      2.44 o
  -4  -9   3        1.19       -2.12      2.16 o
  -3  -9   3        0.04       -1.53      2.16 o
  -2  -9   3       13.74       10.26      2.75 o
  -1  -9   3        0.02       -1.00      1.00 o
   0  -9   3        0.14       -0.87      0.87 o
   1  -9   3        0.12       -1.05      1.05 o
   2  -9   3        1.18       -1.97      1.97 o
   3  -9   3        4.86        3.41      3.40 o
   4  -9   3        0.08        3.22      2.35 o
   5  -9   3        4.53        7.62      2.59 o
   6  -9   3        4.31        5.38      3.55 o
  -8  -8   3        1.47       -0.40      2.88 o
  -7  -8   3        0.48       -1.20      2.92 o
  -6  -8   3        3.24        5.65      2.87 o
  -5  -8   3        6.47       11.18      2.09 o
  -4  -8   3       44.41       46.84      2.44 o
  -3  -8   3        0.06        2.47      1.40 o
  -2  -8   3       65.65       75.93      3.58 o
  -1  -8   3       14.05       12.72      1.12 o
   0  -8   3        0.27       -0.47      0.80 o
   1  -8   3        1.34        1.29      0.93 o
   2  -8   3       62.68       56.10      3.37 o
   3  -8   3        0.48       -0.91      1.81 o
   4  -8   3       35.78       40.91      5.50 o
   5  -8   3        0.77        0.81      2.15 o
   6  -8   3        0.31        1.66      2.34 o
   7  -8   3        0.18        1.82      2.45 o
  -9  -7   3        0.03       -2.18      3.06 o
  -8  -7   3        5.08        7.13      2.22 o
  -7  -7   3       15.98       18.44      2.55 o
  -6  -7   3        0.34        1.86      1.23 o
  -5  -7   3       32.91       32.62      2.35 o
  -4  -7   3        0.09       -1.01      1.18 o
  -3  -7   3      282.52      275.67      5.49 o
  -2  -7   3       51.14       53.52      2.73 o
  -1  -7   3      386.96      387.28      6.20 o
   0  -7   3        2.61        0.95      0.97 o
   1  -7   3       27.92       29.84      1.27 o
   2  -7   3        0.12       -0.64      0.64 o
   3  -7   3        3.85        5.90      1.86 o
   4  -7   3       79.18       77.85      6.75 o
   5  -7   3        6.71        8.27      2.70 o
   6  -7   3        0.60       -0.32      2.61 o
   7  -7   3       30.98       28.06      5.35 o
   8  -7   3        0.09       -1.61      2.50 o
  -9  -6   3       16.03       19.03      2.77 o
  -8  -6   3        6.65        6.17      2.19 o
  -7  -6   3       44.73       52.34      3.35 o
  -6  -6   3        0.36        0.66      1.51 o
  -5  -6   3        6.04        5.41      1.61 o
  -4  -6   3        0.53       -0.91      0.98 o
  -3  -6   3       40.70       45.22      1.63 o
  -2  -6   3       43.50       41.52      1.42 o
  -1  -6   3        6.13        5.29      0.65 o
   0  -6   3      107.61      118.53      2.13 o
   1  -6   3        0.26        0.38      0.63 o
   2  -6   3       41.55       43.14      1.59 o
   3  -6   3        2.53        1.13      1.00 o
   4  -6   3       16.77       17.58      2.80 o
   5  -6   3       29.23       27.13      3.06 o
   6  -6   3        3.32       -0.80      2.80 o
   7  -6   3       16.70       14.28      3.15 o
   8  -6   3       30.82       30.74      3.96 o
   9  -6   3        0.55        1.80      3.15 o
 -10  -5   3        0.04       -1.85      2.07 o
  -9  -5   3       23.63       28.31      3.00 o
  -8  -5   3        0.16       -0.41      4.00 o
  -7  -5   3       63.27       68.57      3.61 o
  -6  -5   3       17.60       14.65      2.25 o
  -5  -5   3        1.71        0.16      1.08 o
  -4  -5   3        0.18        0.86      0.81 o
  -3  -5   3        8.85       10.36      0.80 o
  -2  -5   3        0.35        0.15      0.52 o
  -1  -5   3        7.81        6.54      0.60 o
   0  -5   3      699.98      696.70      9.63 o
   1  -5   3       75.90       83.85      1.71 o
   2  -5   3        9.28        9.67      0.82 o
   3  -5   3        2.23        1.12      0.84 o
   4  -5   3      109.40      114.03      4.48 o
   5  -5   3       43.37       39.46      3.24 o
   6  -5   3        5.93        8.66      2.34 o
   7  -5   3       42.70       45.23      3.96 o
   8  -5   3       28.28       14.98      3.15 o
   9  -5   3        1.50       -2.57      2.57 o
 -10  -4   3        0.14       -1.05      2.47 o
  -9  -4   3        3.54        0.73      1.95 o
  -8  -4   3       11.11        7.37      2.02 o
  -7  -4   3       60.26       52.71      3.08 o
  -6  -4   3       61.10       63.63      3.17 o
  -5  -4   3        8.88        9.88      1.33 o
  -4  -4   3       15.83       15.45      1.03 o
  -3  -4   3        5.83        6.45      0.71 o
  -2  -4   3       16.57       14.72      0.75 o
  -1  -4   3      350.90      293.44      4.81 o
   0  -4   3       70.45       72.63      1.55 o
   1  -4   3      168.08      169.89      4.83 o
   2  -4   3       46.30       50.58      1.37 o
   3  -4   3       10.31        7.27      0.69 o
   4  -4   3        4.93        5.95      0.98 o
   5  -4   3       51.78       56.40      2.26 o
   6  -4   3        0.36       -0.75      1.77 o
   7  -4   3       27.03       24.42      3.15 o
   8  -4   3        5.55        1.37      2.93 o
   9  -4   3       15.68       15.12      3.23 o
  10  -4   3       20.78       21.78      3.69 o
 -10  -3   3        5.15       -0.25      3.31 o
  -9  -3   3        5.60        5.12      2.02 o
  -8  -3   3       11.46       11.72      2.02 o
  -7  -3   3       64.60       58.85      3.12 o
  -6  -3   3      488.78      478.05     10.85 o
  -5  -3   3      208.60      192.21      4.31 o
  -4  -3   3       13.33       17.47      0.94 o
  -3  -3   3        1.17        3.30      0.59 o
  -2  -3   3      232.17      208.61      3.89 o
  -1  -3   3     1000.67      933.50     14.19 o
   0  -3   3     1453.38     1488.64     18.80 o
   1  -3   3     1331.12     1446.45     22.99 o
   2  -3   3      245.55      250.63      4.22 o
   3  -3   3      960.45     1072.48     19.51 o
   4  -3   3       13.19        7.15      0.81 o
   5  -3   3       73.21       70.49      2.14 o
   6  -3   3        0.08       -0.80      1.40 o
   7  -3   3        0.91        1.30      2.06 o
   8  -3   3        2.78        3.16      6.75 o
   9  -3   3       87.35       94.75      5.39 o
  10  -3   3       37.79       31.06      5.86 o
 -11  -2   3        8.57        2.29      3.82 o
 -10  -2   3       10.98        9.93      3.82 o
  -9  -2   3        0.79        1.68      2.29 o
  -8  -2   3       15.41       13.79      3.37 o
  -7  -2   3       17.25       21.74      2.08 o
  -6  -2   3       60.62       63.94      2.16 o
  -5  -2   3        0.18        0.16      0.72 o
  -4  -2   3      736.74      676.64     11.65 o
  -3  -2   3      623.56      632.50     10.84 o
  -2  -2   3       89.76      112.17      2.27 o
  -1  -2   3     1034.87     1091.72     18.12 o
   0  -2   3     1611.64     1709.60     21.21 o
   1  -2   3     2258.94     2220.62     33.88 o
   2  -2   3      235.42      282.92      4.96 o
   3  -2   3      459.50      402.02      7.60 o
   4  -2   3      730.88      704.59     15.98 o
   5  -2   3       22.35       21.10      1.19 o
   6  -2   3      150.25      127.71      3.99 o
   7  -2   3       19.53       19.10      2.58 o
   8  -2   3       62.99       63.29      4.20 o
   9  -2   3       58.65       57.19      4.23 o
  10  -2   3       39.15       39.46      5.86 o
  11  -2   3        8.56       13.24      5.09 o
 -11  -1   3        3.04        2.29      4.07 o
 -10  -1   3        3.97        6.11      3.82 o
  -9  -1   3        2.21        0.51      3.06 o
  -8  -1   3      110.82      113.50     10.69 o
  -7  -1   3       25.38       32.11      1.98 o
  -6  -1   3       43.31       42.79      1.72 o
  -5  -1   3       86.49       88.88      2.23 o
  -4  -1   3      727.14      709.64     12.16 o
  -3  -1   3     3510.70     3930.12     64.55 o
  -2  -1   3     2177.76     2692.11     50.76 o
  -1  -1   3    22087.51    23342.62    481.92 o
   0  -1   3      206.76      189.10      2.77 o
   1  -1   3     3940.73     4079.87    124.08 o
   2  -1   3       60.97       56.78      1.84 o
   3  -1   3      268.32      273.12      5.26 o
   4  -1   3        0.74        1.10      0.57 o
   5  -1   3       21.63       29.46      1.44 o
   6  -1   3       79.12       75.83      3.19 o
   7  -1   3       14.81       13.28      2.41 o
   8  -1   3       19.20       18.06      3.24 o
   9  -1   3        6.09        0.25      3.31 o
  10  -1   3       10.83        9.17      4.33 o
  11  -1   3        4.72        7.89      4.58 o
 -11   0   3        3.98        4.84      4.33 o
 -10   0   3        6.90        0.76      3.56 o
  -9   0   3        3.51        0.51      3.06 o
  -8   0   3      141.13      144.10      6.03 o
  -7   0   3       24.60       24.86      1.59 o
  -6   0   3        6.74        6.86      1.56 o
  -5   0   3      192.80      169.87      3.49 o
  -4   0   3      782.07      844.63     14.34 o
  -3   0   3      444.99      381.13     10.86 o
  -2   0   3     5413.63     6306.34    195.81 o
  -1   0   3      238.24      260.06      4.16 o
   0   0   3     1687.68     1478.48     22.19 o
   1   0   3       10.13        4.54      0.23 o
   2   0   3     2259.45     2052.57     35.74 o
   3   0   3      715.49      647.49     12.03 o
   4   0   3       14.28        8.97      0.74 o
   5   0   3      125.49       89.93      2.13 o
   6   0   3       93.77       71.44      1.97 o
   7   0   3      388.95      345.16      7.95 o
   8   0   3        1.65       -2.16      2.16 o
   9   0   3       31.88       23.93      4.58 o
  10   0   3        0.15       -2.55      3.56 o
  11   0   3       16.44       20.88      5.09 o
 -11   1   3        6.34        1.78      4.33 o
 -10   1   3        8.59       10.44      4.07 o
  -9   1   3       14.48       22.15      4.33 o
  -8   1   3       53.12       66.45      7.89 o
  -7   1   3       76.37       83.12      3.64 o
  -6   1   3        1.02        2.32      0.81 o
  -5   1   3       38.55       28.14      2.49 o
  -4   1   3      129.92      117.45      2.49 o
  -3   1   3       91.04       84.94      2.79 o
  -2   1   3     1020.41     1291.95     43.58 o
  -1   1   3     1030.99     1344.73     41.04 o
   0   1   3     9546.84     9995.56    198.11 o
   1   1   3     2661.95     2547.15     38.65 o
   2   1   3        7.47        8.03      0.68 o
   3   1   3     1632.99     1547.64     23.75 o
   4   1   3        1.40       -0.64      0.74 o
   5   1   3      118.48       99.31      2.72 o
   6   1   3      108.44       97.54      2.40 o
   7   1   3      393.71      370.05      7.67 o
   8   1   3       66.28       65.42      3.33 o
   9   1   3       20.89       19.60      4.07 o
  10   1   3       16.83       22.91      4.84 o
  11   1   3        7.09        9.93      4.33 o
 -11   2   3        1.16        2.04      4.33 o
 -10   2   3       14.61       15.02      4.84 o
  -9   2   3       10.11       17.35      3.04 o
  -8   2   3        3.34        2.90     13.88 o
  -7   2   3       64.46       60.62      3.60 o
  -6   2   3       14.18       18.72      1.58 o
  -5   2   3      113.47      101.58      3.39 o
  -4   2   3      138.16      132.42      3.19 o
  -3   2   3      494.73      599.75     11.33 o
  -2   2   3      546.70      569.51     22.74 o
  -1   2   3      103.94      198.20     11.59 o
   0   2   3       40.33       31.91      1.18 o
   1   2   3       47.64       49.91      1.14 o
   2   2   3       63.71       87.56      2.49 o
   3   2   3      444.53      507.31      9.61 o
   4   2   3       19.12       11.73      0.92 o
   5   2   3        0.34       -0.22      0.52 o
   6   2   3       39.27       46.53      1.57 o
   7   2   3       31.73       27.47      1.93 o
   8   2   3        0.52       -1.64      1.64 o
   9   2   3        0.75       -3.07      3.18 o
  10   2   3        0.23        0.76      3.31 o
  11   2   3        0.44       -1.53      3.82 o
 -10   3   3        6.02        4.17      2.93 o
  -9   3   3       41.77       44.33      5.47 o
  -8   3   3       24.50       27.70      3.33 o
  -7   3   3       20.83       24.63      2.30 o
  -6   3   3        2.60        5.36      3.36 o
  -5   3   3        7.31       15.62      1.99 o
  -4   3   3      124.88      146.96      3.53 o
  -3   3   3      472.47      499.42     10.21 o
  -2   3   3      106.91       92.39      3.62 o
  -1   3   3      500.32      466.30      7.80 o
   0   3   3        5.03        6.35      0.42 o
   1   3   3     1330.28     1280.50     18.09 o
   2   3   3        8.52        7.98      0.47 o
   3   3   3       29.34       47.07      1.59 o
   4   3   3      285.86      300.43      6.15 o
   5   3   3      142.81      147.54      3.96 o
   6   3   3       54.75       55.02      2.71 o
   7   3   3        0.15       -2.24      2.24 o
   8   3   3        9.40        9.04      1.98 o
   9   3   3       22.71       21.09      4.20 o
  10   3   3        7.40        9.93      3.82 o
  11   3   3        4.95        4.33      3.82 o
 -10   4   3        5.10        9.00      3.18 o
  -9   4   3        3.74        2.41      2.75 o
  -8   4   3       97.28       91.47      7.13 o
  -7   4   3       49.38       40.41      7.51 o
  -6   4   3      224.73      200.68      7.70 o
  -5   4   3      115.15      122.19      6.12 o
  -4   4   3       16.77       13.54      1.23 o
  -3   4   3      827.48      891.85     32.05 o
  -2   4   3       75.20       64.60      1.78 o
  -1   4   3       10.07       30.18      2.39 o
   0   4   3        1.05        4.46      1.44 o
   1   4   3      202.05      159.41      2.73 o
   2   4   3        8.27       10.04      1.33 o
   3   4   3      196.17      190.10      4.22 o
   4   4   3      305.68      333.09      6.85 o
   5   4   3      539.36      555.38     13.95 o
   6   4   3      105.21      121.27      4.29 o
   7   4   3      102.75      117.65      6.79 o
   8   4   3        0.03       -0.75      1.60 o
   9   4   3       16.11       15.15      2.41 o
  10   4   3        0.12       -1.40      2.16 o
 -10   5   3        7.37        2.40      3.06 o
  -9   5   3        3.62        0.46      2.86 o
  -8   5   3       62.16       61.01      4.68 o
  -7   5   3       12.73       13.29      2.97 o
  -6   5   3      199.29      202.56      6.61 o
  -5   5   3      398.18      393.22     19.71 o
  -4   5   3      230.89      283.27      9.01 o
  -3   5   3      539.65      595.59     13.91 o
  -2   5   3      193.87      217.75      3.93 o
  -1   5   3      408.02      410.69      5.95 o
   0   5   3      186.60      212.53      3.73 o
   1   5   3       27.25       31.55      1.05 o
   2   5   3        0.23        0.60      0.91 o
   3   5   3      110.46      105.19      2.88 o
   4   5   3      284.34      296.49      7.12 o
   5   5   3       63.57       58.75      2.84 o
   6   5   3      209.75      199.75      9.42 o
   7   5   3       31.15       37.49      2.84 o
   8   5   3        0.00       -0.34      1.74 o
   9   5   3        3.80        4.79      2.13 o
  10   5   3        5.52        6.59      2.75 o
  -9   6   3        2.31        0.09      3.69 o
  -8   6   3       32.34       30.83      4.58 o
  -7   6   3       20.40       21.98      3.51 o
  -6   6   3        0.25        1.27      2.39 o
  -5   6   3       57.61       54.06      7.28 o
  -4   6   3       79.46       94.65      4.45 o
  -3   6   3      262.60      260.04     10.14 o
  -2   6   3       10.33        5.66      1.18 o
  -1   6   3      170.72      200.41      3.33 o
   0   6   3      173.41      175.91      3.17 o
   1   6   3        0.41       -0.27      0.62 o
   2   6   3      178.36      171.97      3.32 o
   3   6   3       56.12       58.81      1.67 o
   4   6   3        7.26       11.64      1.13 o
   5   6   3        1.27        2.14      1.69 o
   6   6   3        7.46        9.80      2.26 o
   7   6   3        0.72       -1.61      1.61 o
   8   6   3        5.90        5.05      1.98 o
   9   6   3        0.46       -0.11      1.94 o
  10   6   3        0.01       -1.04      2.17 o
  -8   7   3        0.07       -1.33      2.93 o
  -7   7   3        0.13       -1.95      2.63 o
  -6   7   3        1.90        0.44      2.79 o
  -5   7   3       50.47       54.51      4.71 o
  -4   7   3        6.37        3.20      2.03 o
  -3   7   3      441.04      423.53     10.15 o
  -2   7   3       41.84       50.21      2.26 o
  -1   7   3       36.32       31.41      1.46 o
   0   7   3       11.71       19.34      1.25 o
   1   7   3       45.63       46.21      1.82 o
   2   7   3       15.74       16.14      1.33 o
   3   7   3       67.25       69.94      2.45 o
   4   7   3       74.25       77.49      3.45 o
   5   7   3       96.61       95.31      3.71 o
   6   7   3       11.25       15.79      2.22 o
   7   7   3        5.09        1.08      2.23 o
   8   7   3        5.17        8.97      2.16 o
   9   7   3        1.15        0.60      3.56 o
  -8   8   3        0.39        3.34      3.36 o
  -7   8   3        4.09        6.45      3.18 o
  -6   8   3        0.01       -1.65      2.63 o
  -5   8   3       39.17       36.47      3.95 o
  -4   8   3       17.90       17.22      3.12 o
  -3   8   3       15.57        7.45      2.57 o
  -2   8   3        6.48        5.15      1.19 o
  -1   8   3        5.92        7.49      1.06 o
   0   8   3      131.10      138.51      3.40 o
   1   8   3        0.31       -0.84      1.02 o
   2   8   3        7.40        8.77      1.47 o
   3   8   3       69.34       74.99      3.02 o
   4   8   3        4.09        7.88      2.40 o
   5   8   3       45.17       52.67      2.88 o
   6   8   3        6.00        8.28      1.57 o
   7   8   3        1.05        1.85      1.69 o
   8   8   3        0.82       -1.09      1.77 o
  -7   9   3        4.08        3.11      3.41 o
  -6   9   3        1.04        1.21      3.00 o
  -5   9   3        8.19       13.86      3.30 o
  -4   9   3       19.04       22.48      4.20 o
  -3   9   3       12.54       10.39      2.93 o
  -2   9   3        5.32        3.23      2.84 o
  -1   9   3       24.10       22.24      2.30 o
   0   9   3       17.31       17.84      1.48 o
   1   9   3        3.32        4.86      1.43 o
   2   9   3        0.08       -0.78      1.25 o
   3   9   3       13.01       20.67      3.25 o
   4   9   3       11.84       11.00      1.82 o
   5   9   3        0.09       -0.37      1.33 o
   6   9   3        2.39        0.63      1.45 o
   7   9   3        0.88       -1.62      1.62 o
   8   9   3        0.02        2.04      5.60 o
  -5  10   3        0.01        3.44      3.69 o
  -4  10   3       22.18       19.83      3.77 o
  -3  10   3        0.54       -2.57      2.57 o
  -2  10   3        0.89       -0.24      1.86 o
  -1  10   3        2.04       -0.42      1.33 o
   0  10   3        1.60        7.11      1.71 o
   1  10   3        0.71       -0.53      1.46 o
   2  10   3       11.78       14.11      2.03 o
   3  10   3        0.23        0.57      1.63 o
   4  10   3        0.46        1.26      1.51 o
   5  10   3        0.22       -1.32      1.48 o
   6  10   3        1.96       -1.41      1.41 o
  -3  11   3        0.02        0.75      3.00 o
  -2  11   3        0.61       -2.71      2.75 o
  -1  11   3        0.88       -0.23      1.86 o
   0  11   3        4.73        3.12      1.96 o
   1  11   3        0.80        1.77      1.61 o
   2  11   3        2.63        1.99      1.84 o
   3  11   3        1.40        2.69      1.72 o
   4  11   3        0.64        4.36      1.82 o
   5  11   3        9.00       12.71      2.62 o
  -2 -11   4        2.01       -0.14      2.24 o
  -1 -11   4        0.32       -3.95      3.95 o
   1 -11   4        0.26       -3.21      3.31 o
  -5 -10   4        1.02        0.28      4.84 o
  -4 -10   4        2.01        3.88      2.92 o
  -3 -10   4        0.00       -2.57      2.57 o
  -2 -10   4        1.08       -1.98      1.98 o
  -1 -10   4        4.46        2.14      2.00 o
   0 -10   4        0.47        0.60      2.00 o
   1 -10   4        3.13        6.25      2.79 o
   2 -10   4        2.73        1.65      2.88 o
   3 -10   4       11.52       13.85      3.51 o
   4 -10   4        0.83       -1.03      4.33 o
  -7  -9   4        2.61       -1.02      5.86 o
  -6  -9   4        0.06       -2.01      3.56 o
  -5  -9   4        0.28       -0.01      2.50 o
  -4  -9   4        0.00        0.71      2.54 o
  -3  -9   4        0.40       -2.02      2.31 o
  -2  -9   4       15.31       15.79      2.51 o
  -1  -9   4        0.54       -0.85      1.46 o
   0  -9   4        3.52        1.58      1.38 o
   1  -9   4        0.22        3.14      1.41 o
   2  -9   4        0.80       -1.78      1.91 o
   3  -9   4        0.26       -2.06      2.06 o
   4  -9   4        0.21        1.86      2.24 o
   5  -9   4        0.94        1.46      2.30 o
   6  -9   4        0.42       -2.35      2.35 o
  -8  -8   4        0.41       -2.34      2.97 o
  -7  -8   4        3.30        4.35      3.06 o
  -6  -8   4        1.80        2.80      2.62 o
  -5  -8   4        2.02        2.13      2.57 o
  -4  -8   4        7.32       10.39      4.96 o
  -3  -8   4       64.13       66.34      4.64 o
  -2  -8   4        4.19        3.53      1.34 o
  -1  -8   4        4.71        2.36      0.99 o
   0  -8   4       59.53       52.44      1.77 o
   1  -8   4        0.23       -0.96      1.36 o
   2  -8   4        0.49        3.54      1.60 o
   3  -8   4        0.16       -0.69      1.86 o
   4  -8   4        4.10        2.48      2.10 o
   5  -8   4       18.52       23.81      2.89 o
   6  -8   4        2.17        7.55      2.50 o
   7  -8   4        6.32        4.28      2.55 o
  -8  -7   4        3.63        2.05      3.04 o
  -7  -7   4       34.23       40.27      6.36 o
  -6  -7   4        4.18        4.50      1.89 o
  -5  -7   4       25.38       33.10      2.07 o
  -4  -7   4        0.65       -1.18      1.18 o
  -3  -7   4       63.72       66.51      2.63 o
  -2  -7   4       43.04       48.70      1.72 o
  -1  -7   4       19.44       30.67      1.60 o
   0  -7   4       91.00      101.30      2.22 o
   1  -7   4        8.94        8.07      1.02 o
   2  -7   4        1.04       -0.93      1.29 o
   3  -7   4        0.02        0.34      1.70 o
   4  -7   4       29.61       30.77      2.68 o
   5  -7   4       29.46       33.32      2.87 o
   6  -7   4        8.24       14.78      4.14 o
   7  -7   4       13.92       20.52      3.64 o
   8  -7   4       33.54       32.76      3.52 o
  -9  -6   4        3.80        1.63      2.14 o
  -8  -6   4        0.01       -1.86      1.86 o
  -7  -6   4        6.57        8.39      2.10 o
  -6  -6   4        4.17        5.62      1.71 o
  -5  -6   4        2.93        1.43      1.50 o
  -4  -6   4        3.28        4.15      1.04 o
  -3  -6   4        4.38        5.77      0.88 o
  -2  -6   4       68.51       74.97      2.01 o
  -1  -6   4       48.28       50.70      1.45 o
   0  -6   4       12.76        9.92      0.69 o
   1  -6   4        1.86       -0.61      0.61 o
   2  -6   4       24.04       35.85      1.47 o
   3  -6   4       28.94       35.91      2.09 o
   4  -6   4       20.04       17.16      2.10 o
   5  -6   4        0.25        1.63      2.06 o
   6  -6   4        8.22        5.34      2.61 o
   7  -6   4       15.63       15.71      2.59 o
   8  -6   4       70.90       66.02      4.21 o
   9  -6   4        0.03       -1.87      2.46 o
 -10  -5   4        0.04       -0.54      2.16 o
  -9  -5   4        8.71       11.23      2.87 o
  -8  -5   4        0.70        0.45      1.92 o
  -7  -5   4        0.05       -1.14      1.65 o
  -6  -5   4        0.00       -1.00      1.29 o
  -5  -5   4        7.46        5.00      1.45 o
  -4  -5   4       46.15       48.39      1.86 o
  -3  -5   4       65.27       54.90      1.64 o
  -2  -5   4      134.30      121.88      2.43 o
  -1  -5   4        4.90        3.13      1.04 o
   0  -5   4      194.59      204.87      2.93 o
   1  -5   4       37.29       34.00      1.10 o
   2  -5   4      306.38      304.27      5.29 o
   3  -5   4      164.15      173.04      3.12 o
   4  -5   4        0.85        0.39      1.03 o
   5  -5   4        4.17        5.88      2.06 o
   6  -5   4       52.67       48.48      3.69 o
   7  -5   4       27.77       36.71      3.69 o
   8  -5   4        3.62        0.82      2.61 o
   9  -5   4        0.93       -1.54      2.30 o
 -10  -4   4        4.36        2.95      2.21 o
  -9  -4   4       25.28       30.28      5.52 o
  -8  -4   4       64.38       63.04      5.86 o
  -7  -4   4       12.03       10.52      3.44 o
  -6  -4   4       40.91       41.31      2.60 o
  -5  -4   4        6.03        4.07      1.08 o
  -4  -4   4      174.35      183.64      4.64 o
  -3  -4   4      211.58      219.14      4.24 o
  -2  -4   4      340.54      368.01      5.93 o
  -1  -4   4      141.48      150.00      2.72 o
   0  -4   4       43.21       36.59      0.87 o
   1  -4   4      225.44      263.54      4.23 o
   2  -4   4      590.59      604.53      9.66 o
   3  -4   4      376.06      337.40      5.60 o
   4  -4   4       23.00       22.47      1.26 o
   5  -4   4       14.01        8.21      1.42 o
   6  -4   4       46.41       41.51      4.58 o
   7  -4   4      173.68      170.23      7.29 o
   8  -4   4        3.06        1.53      2.39 o
   9  -4   4       28.99       31.12      3.08 o
  10  -4   4       11.21        6.56      2.68 o
 -10  -3   4       13.53        6.62      3.82 o
  -9  -3   4        9.93        8.18      2.15 o
  -8  -3   4       24.94       31.78      2.69 o
  -7  -3   4        0.35        2.61      1.61 o
  -6  -3   4      299.76      279.58      6.91 o
  -5  -3   4       69.57       70.25      2.14 o
  -4  -3   4      297.13      306.53      5.69 o
  -3  -3   4     1070.09     1149.26     19.35 o
  -2  -3   4     1340.80     1298.21     21.66 o
  -1  -3   4     3980.87     4102.81     61.19 o
   0  -3   4     2919.49     3131.64     39.22 o
   1  -3   4     1583.06     1629.15     23.40 o
   2  -3   4      468.43      499.01      7.42 o
   3  -3   4      600.15      601.17     11.17 o
   4  -3   4        3.88        3.15      0.70 o
   5  -3   4       37.34       32.70      1.46 o
   6  -3   4       76.29       73.85      3.30 o
   7  -3   4       94.42       90.91      4.77 o
   8  -3   4       13.61       16.21      2.88 o
   9  -3   4       41.16       38.26      3.13 o
  10  -3   4        9.48        1.02      4.58 o
 -11  -2   4        6.53        9.42      4.07 o
 -10  -2   4        6.83        4.07      3.56 o
  -9  -2   4        0.21       -2.14      2.14 o
  -8  -2   4        0.07       -1.08      1.51 o
  -7  -2   4       33.18       24.23      2.21 o
  -6  -2   4       72.35       71.11      3.32 o
  -5  -2   4        0.14        0.08      0.70 o
  -4  -2   4      794.18      762.33     13.07 o
  -3  -2   4     1607.97     1831.76     30.38 o
  -2  -2   4     3604.30     3551.73     58.42 o
  -1  -2   4     1203.93     1221.15     17.24 o
   0  -2   4      944.72      997.71     12.42 o
   1  -2   4     4102.47     4186.48     63.77 o
   2  -2   4      657.78      624.36      9.79 o
   3  -2   4      907.04      890.59     14.84 o
   4  -2   4       66.40       52.12      1.62 o
   5  -2   4       14.22       18.58      1.30 o
   6  -2   4        0.00       -0.87      0.87 o
   7  -2   4       25.35       17.28      1.83 o
   8  -2   4        8.00        4.53      2.39 o
   9  -2   4        6.21        2.33      2.77 o
  10  -2   4       21.33       16.29      4.84 o
 -11  -1   4        1.24        0.51      4.07 o
 -10  -1   4        2.98        3.31      3.56 o
  -9  -1   4        0.03       -2.80      2.80 o
  -8  -1   4       39.72       46.24      3.73 o
  -7  -1   4       45.67       48.16      2.32 o
  -6  -1   4       20.75       18.35      1.28 o
  -5  -1   4       60.54       69.13      2.09 o
  -4  -1   4       93.65      103.41      2.39 o
  -3  -1   4       77.16       86.31      3.76 o
  -2  -1   4      551.62      514.96      8.77 o
  -1  -1   4       20.23       20.68      1.52 o
   0  -1   4    11282.74    11505.59    208.01 o
   1  -1   4     6546.56     6541.69    132.61 o
   2  -1   4     1991.46     1911.83     29.27 o
   3  -1   4     1737.43     1724.03     26.41 o
   4  -1   4     1083.41     1128.07     20.44 o
   5  -1   4       44.58       47.68      1.89 o
   6  -1   4        0.08       -0.71      0.71 o
   7  -1   4       34.96       23.75      3.05 o
   8  -1   4        5.04        1.80      2.14 o
   9  -1   4        1.95        3.56      3.56 o
  10  -1   4        2.99       -3.06      3.82 o
  11  -1   4        4.98       -3.82      3.82 o
 -11   0   4       31.98       32.08      5.86 o
 -10   0   4        2.81        3.82      3.56 o
  -9   0   4       60.47       74.59      6.62 o
  -8   0   4        9.66        4.16      4.20 o
  -7   0   4      376.97      346.76      8.05 o
  -6   0   4      435.15      425.22      8.54 o
  -5   0   4      262.86      282.79      5.36 o
  -4   0   4        6.66       28.42      2.26 o
  -3   0   4      544.12      677.93     13.58 o
  -2   0   4     3450.21     3819.06     57.97 o
  -1   0   4      215.34      213.50      5.16 o
   0   0   4     2412.67     1967.82     29.41 o
   1   0   4       12.94       32.96      1.22 o
   2   0   4      371.50      277.84      4.45 o
   3   0   4        6.42        3.02      0.95 o
   4   0   4       96.04      108.42      2.35 o
   5   0   4       12.16        8.78      0.76 o
   6   0   4       63.29       72.08      2.01 o
   7   0   4      272.06      259.45      5.78 o
   8   0   4       75.98       70.95      4.84 o
   9   0   4       42.74       47.35      5.60 o
  10   0   4       12.07        8.15      4.07 o
  11   0   4       12.50       15.02      4.84 o
 -11   1   4       22.42       23.68      5.35 o
 -10   1   4        0.57        2.04      3.82 o
  -9   1   4       16.37       22.40      4.33 o
  -8   1   4        3.06       -2.28      6.24 o
  -7   1   4       58.13       49.27      2.41 o
  -6   1   4       14.97       11.37      1.05 o
  -5   1   4      347.89      349.70      6.96 o
  -4   1   4      932.94     1071.55     21.52 o
  -3   1   4       22.54       42.70      1.55 o
  -2   1   4     2299.26     2745.96     67.14 o
  -1   1   4      433.06      313.44      4.92 o
   0   1   4        0.28        0.62      0.39 o
   1   1   4       16.03       22.90      0.85 o
   2   1   4       52.50       63.67      1.59 o
   3   1   4       48.31       42.67      1.15 o
   4   1   4     1008.78      969.11     15.11 o
   5   1   4      340.15      399.26      6.59 o
   6   1   4       83.45       85.68      2.05 o
   7   1   4      112.51      105.54      3.02 o
   8   1   4      272.63      264.52      7.74 o
   9   1   4       25.73       26.48      4.58 o
  10   1   4        7.20        9.17      4.07 o
  11   1   4        2.47       -3.56      3.56 o
 -10   2   4        6.44        7.64      4.33 o
  -9   2   4        5.87        5.13      3.06 o
  -8   2   4        2.97        2.15      3.44 o
  -7   2   4       14.57        6.98      2.13 o
  -6   2   4       63.82       49.87      2.29 o
  -5   2   4       79.82       94.94      2.75 o
  -4   2   4        1.63        2.88      0.81 o
  -3   2   4     1031.04     1348.27     67.98 o
  -2   2   4      100.30      138.04      3.09 o
  -1   2   4      667.40      900.45     31.90 o
   0   2   4      191.63      216.64      3.70 o
   1   2   4      199.19      195.66      4.04 o
   2   2   4      238.09      212.05      3.57 o
   3   2   4      151.16      144.12      2.81 o
   4   2   4      564.47      524.49      9.13 o
   5   2   4       14.16       11.60      0.83 o
   6   2   4       24.99       34.99      1.59 o
   7   2   4       21.20       21.55      5.35 o
   8   2   4        1.74        1.53      5.86 o
   9   2   4        5.41        3.31      2.34 o
  10   2   4        3.65        4.33      3.56 o
  11   2   4        0.11       -3.31      3.31 o
 -10   3   4       17.16       23.99      3.66 o
  -9   3   4       36.46       37.19      5.35 o
  -8   3   4      136.61      130.00      8.27 o
  -7   3   4       36.44       38.72      3.42 o
  -6   3   4        0.25       -0.43      1.40 o
  -5   3   4      447.47      397.89      9.09 o
  -4   3   4      160.78      131.59      3.79 o
  -3   3   4     1301.29     1276.67     41.87 o
  -2   3   4      804.13      883.13     17.00 o
  -1   3   4        0.77        0.45      0.58 o
   0   3   4      767.72      869.41     13.28 o
   1   3   4       15.79       15.10      0.83 o
   2   3   4       55.00       36.97      1.02 o
   3   3   4      274.32      312.68      6.29 o
   4   3   4      203.84      232.00      4.94 o
   5   3   4       52.19       52.69      2.14 o
   6   3   4      110.43      115.20      3.99 o
   7   3   4      139.41      111.26      3.97 o
   8   3   4        0.03       -0.62      1.75 o
   9   3   4       21.86       19.79      4.33 o
  10   3   4        3.32        5.22      2.52 o
  11   3   4        2.08        1.27      3.82 o
 -10   4   4       17.13       15.30      3.69 o
  -9   4   4        4.91        5.67      2.93 o
  -8   4   4      159.19      158.27      7.19 o
  -7   4   4      127.02      129.10      8.15 o
  -6   4   4       20.60       24.77      3.52 o
  -5   4   4       79.64       63.04      2.73 o
  -4   4   4        4.72        2.81      1.07 o
  -3   4   4      319.64      345.36     15.19 o
  -2   4   4      450.68      570.50      8.96 o
  -1   4   4      121.06      140.21      3.67 o
   0   4   4     1217.34     1537.31     21.75 o
   1   4   4     1199.09     1202.31     17.17 o
   2   4   4       37.54       41.69      1.11 o
   3   4   4        9.24        7.31      0.82 o
   4   4   4        8.46       11.54      1.16 o
   5   4   4       28.31       24.68      2.97 o
   6   4   4      317.62      306.10      8.41 o
   7   4   4      225.87      210.19      6.74 o
   8   4   4        6.19        3.55      1.79 o
   9   4   4        0.12       -1.53      1.85 o
  10   4   4        0.02       -2.16      2.16 o
 -10   5   4        4.41        2.25      3.06 o
  -9   5   4        1.50        1.50      2.81 o
  -8   5   4       27.59       34.73      3.87 o
  -7   5   4       11.73       12.91      4.96 o
  -6   5   4       33.65       41.48      2.99 o
  -5   5   4       53.66       64.66      4.33 o
  -4   5   4       79.39      110.41     12.58 o
  -3   5   4      165.43      165.82      6.97 o
  -2   5   4        1.62        2.04      0.82 o
  -1   5   4      280.07      320.98      5.01 o
   0   5   4       20.04       29.79      1.40 o
   1   5   4      348.65      402.65      6.60 o
   2   5   4      581.45      610.28      9.09 o
   3   5   4        3.45        6.37      0.78 o
   4   5   4       36.24       37.43      1.94 o
   5   5   4        4.27        8.43      1.36 o
   6   5   4        4.11        4.67      2.07 o
   7   5   4       77.65       66.71      3.52 o
   8   5   4        0.68       -1.65      1.65 o
   9   5   4        0.26       -1.76      1.76 o
  10   5   4        1.17        1.06      2.57 o
  -9   6   4        2.50        2.25      3.33 o
  -8   6   4        0.40        6.46      3.31 o
  -7   6   4       11.04       12.46      3.15 o
  -6   6   4       51.94       45.63      4.14 o
  -5   6   4      158.29      141.07      9.73 o
  -4   6   4      186.05      173.88      6.02 o
  -3   6   4       83.87       77.33      4.08 o
  -2   6   4        2.61        1.52      0.88 o
  -1   6   4       28.90       32.62      1.33 o
   0   6   4       36.09       53.75      1.96 o
   1   6   4        0.18       -0.19      0.63 o
   2   6   4       85.78       76.43      1.94 o
   3   6   4       49.00       53.06      1.80 o
   4   6   4       10.46        9.08      1.01 o
   5   6   4       66.04       57.30      3.20 o
   6   6   4       32.42       28.53      3.00 o
   7   6   4        2.81       -1.65      1.65 o
   8   6   4        0.40       -1.72      1.81 o
   9   6   4        0.00       -1.87      1.87 o
  10   6   4        0.29        1.79      2.40 o
  -8   7   4       11.59       13.38      3.69 o
  -7   7   4       46.83       45.46      4.59 o
  -6   7   4       69.87       71.48      5.73 o
  -5   7   4      154.04      142.57      7.02 o
  -4   7   4        5.55        6.65      2.23 o
  -3   7   4      278.00      293.96      7.67 o
  -2   7   4       66.75       68.92      2.41 o
  -1   7   4       31.20       30.93      1.45 o
   0   7   4       57.54       51.51      1.87 o
   1   7   4       35.57       37.77      1.78 o
   2   7   4        2.24        1.89      0.80 o
   3   7   4       16.78       15.20      1.47 o
   4   7   4       63.19       53.12      2.62 o
   5   7   4       56.33       50.25      2.80 o
   6   7   4       34.50       24.14      2.81 o
   7   7   4        0.10       -1.22      2.51 o
   8   7   4        1.53        3.37      1.96 o
   9   7   4        0.22       -1.84      1.88 o
  -8   8   4        2.84        0.66      3.24 o
  -7   8   4        0.01       -0.04      2.97 o
  -6   8   4        1.83        0.25      2.97 o
  -5   8   4       18.26       16.10      3.69 o
  -4   8   4       61.46       66.37      4.86 o
  -3   8   4        7.66        7.28      2.68 o
  -2   8   4       63.06       57.32      2.45 o
  -1   8   4        0.15       -0.39      0.92 o
   0   8   4       44.03       38.07      1.92 o
   1   8   4       96.78       99.31      3.00 o
   2   8   4       44.31       50.41      2.55 o
   3   8   4        0.07       -0.56      1.51 o
   4   8   4       43.57       52.00      2.70 o
   5   8   4       25.70       25.06      2.17 o
   6   8   4       25.21       24.15      2.22 o
   7   8   4        4.55        2.64      1.46 o
   8   8   4        1.60        1.20      1.93 o
  -7   9   4        2.07        1.27      5.09 o
  -6   9   4       10.96        5.40      3.36 o
  -5   9   4       18.76       20.48      3.95 o
  -4   9   4        1.19        3.50      2.81 o
  -3   9   4       24.35       26.68      3.42 o
  -2   9   4        2.30       -0.84      1.82 o
  -1   9   4        0.20        1.22      1.15 o
   0   9   4        1.68        3.31      1.11 o
   1   9   4        8.63        9.29      1.60 o
   2   9   4        3.69        4.36      1.54 o
   3   9   4        6.00        5.05      1.55 o
   4   9   4       12.34       13.44      1.93 o
   5   9   4       16.09       14.74      2.02 o
   6   9   4        2.19       -0.68      1.68 o
   7   9   4        0.35       -1.44      1.44 o
   8   9   4        1.60        0.81      3.11 o
  -5  10   4       14.59       11.83      3.42 o
  -4  10   4        0.08        1.20      2.97 o
  -3  10   4        0.75       -1.41      3.69 o
  -2  10   4        1.98        2.96      1.99 o
  -1  10   4        1.41        4.22      1.40 o
   0  10   4        1.63        1.83      1.43 o
   1  10   4        2.37        2.00      1.42 o
   2  10   4        1.53        3.80      1.74 o
   3  10   4       20.51       20.56      4.61 o
   4  10   4        5.67        5.85      1.84 o
   5  10   4       14.46       11.65      2.35 o
   6  10   4        0.11       -1.46      1.46 o
  -3  11   4        1.43        4.36      3.18 o
  -2  11   4        0.30       -0.49      2.10 o
  -1  11   4        5.09        8.80      2.19 o
   0  11   4        0.00       -0.08      1.66 o
   1  11   4       13.55       20.97      2.19 o
   2  11   4        2.52        8.40      2.06 o
   3  11   4       10.44       10.94      2.76 o
   4  11   4        5.12        4.28      1.81 o
   5  11   4        5.38        5.90      1.85 o
  -2 -11   5        1.26        1.53      4.58 o
  -1 -11   5        2.07       -0.15      2.31 o
  -5 -10   5        0.86       -1.20      2.46 o
  -4 -10   5        4.37        6.72      2.69 o
  -3 -10   5        0.20       -0.28      2.12 o
  -2 -10   5        0.15       -1.90      1.90 o
  -1 -10   5        4.16        1.57      3.25 o
   0 -10   5        5.12        3.10      2.53 o
   1 -10   5        2.87        3.29      4.46 o
   2 -10   5        3.30        7.09      3.23 o
   3 -10   5        0.66        0.64      3.15 o
   4 -10   5        5.37        7.00      3.24 o
  -6  -9   5        2.20        1.73      3.16 o
  -5  -9   5        0.58        3.82      4.20 o
  -4  -9   5        0.03       -2.23      2.23 o
  -3  -9   5        0.46       -1.59      2.02 o
  -2  -9   5        0.00       -0.15      1.82 o
  -1  -9   5        0.25       -0.78      1.46 o
   0  -9   5        5.72        8.96      1.70 o
   1  -9   5        0.49       -1.28      1.28 o
   2  -9   5        4.80        9.25      7.00 o
   3  -9   5        0.07        0.51      2.70 o
   4  -9   5        3.52        1.91      2.88 o
   5  -9   5        2.35        2.72      2.97 o
   6  -9   5        0.22       -4.00      7.64 o
  -7  -8   5       10.22       11.14      3.53 o
  -6  -8   5        0.01        1.45      2.73 o
  -5  -8   5       15.46       15.37      3.69 o
  -4  -8   5       14.14       11.07      4.71 o
  -3  -8   5        7.60       12.54      3.82 o
  -2  -8   5        0.00       -1.40      1.40 o
  -1  -8   5        0.41       -1.00      1.00 o
   0  -8   5        2.26        2.62      1.37 o
   1  -8   5        1.59        1.01      1.10 o
   2  -8   5        0.51       -0.48      1.77 o
   3  -8   5        1.04       -0.22      1.83 o
   4  -8   5        0.10       -1.91      1.91 o
   5  -8   5       41.28       39.64      3.32 o
   6  -8   5        2.60        4.39      2.45 o
   7  -8   5        0.22        1.04      3.05 o
  -8  -7   5        4.21        1.17      3.01 o
  -7  -7   5        6.63       10.11      3.34 o
  -6  -7   5       16.67       24.00      3.61 o
  -5  -7   5       46.73       42.68      5.60 o
  -4  -7   5        4.82        3.56      2.31 o
  -3  -7   5       43.11       45.81      2.85 o
  -2  -7   5        6.68        5.95      0.90 o
  -1  -7   5        9.38       10.42      0.90 o
   0  -7   5        3.71        1.30      0.80 o
   1  -7   5       50.38       51.19      2.03 o
   2  -7   5        3.88        3.73      1.44 o
   3  -7   5        0.05        1.45      1.75 o
   4  -7   5        8.96        8.24      2.05 o
   5  -7   5        0.57        3.90      2.06 o
   6  -7   5       40.40       44.43      3.43 o
   7  -7   5        9.04        9.86      2.59 o
   8  -7   5       31.39       31.72      4.23 o
  -9  -6   5        0.08        0.72      3.82 o
  -8  -6   5        1.93        2.68      2.93 o
  -7  -6   5        0.28        0.32      1.81 o
  -6  -6   5        2.31        2.04      1.53 o
  -5  -6   5        9.10        7.67      1.61 o
  -4  -6   5      121.26      128.63      3.74 o
  -3  -6   5        2.81        5.09      0.85 o
  -2  -6   5       19.13       26.62      1.23 o
  -1  -6   5       10.18       12.77      0.82 o
   0  -6   5        1.98        1.84      0.65 o
   1  -6   5      147.98      153.53      2.98 o
   2  -6   5       35.70       40.41      1.70 o
   3  -6   5       11.71       14.88      1.61 o
   4  -6   5       21.93       23.93      2.28 o
   5  -6   5       15.30       15.16      2.20 o
   6  -6   5        2.28        2.80      2.06 o
   7  -6   5        6.55        4.26      2.39 o
   8  -6   5        2.36        0.04      2.45 o
   9  -6   5        6.02        5.30      2.69 o
 -10  -5   5        3.02        2.80      5.86 o
  -9  -5   5       15.19       20.61      2.80 o
  -8  -5   5        4.52        4.01      1.99 o
  -7  -5   5        2.82        1.30      1.73 o
  -6  -5   5       14.41       15.12      1.89 o
  -5  -5   5        0.64        2.30      1.44 o
  -4  -5   5       68.36       76.64      2.40 o
  -3  -5   5        0.01       -0.57      0.57 o
  -2  -5   5      191.79      176.28      3.27 o
  -1  -5   5      227.55      227.48      3.77 o
   0  -5   5       98.62       89.80      1.62 o
   1  -5   5      227.63      274.29      4.52 o
   2  -5   5       60.24       77.43      1.95 o
   3  -5   5        0.84        0.28      0.83 o
   4  -5   5       48.99       56.27      2.87 o
   5  -5   5       60.41       65.09      4.28 o
   6  -5   5        3.13        1.02      1.86 o
   7  -5   5       98.39      108.92      4.75 o
   8  -5   5        7.69        4.74      2.40 o
   9  -5   5        7.55       10.39      2.74 o
 -10  -4   5       11.84       15.34      3.43 o
  -9  -4   5       10.26       15.34      2.45 o
  -8  -4   5       38.11       46.46      3.23 o
  -7  -4   5        5.59        1.63      1.51 o
  -6  -4   5       15.81       20.46      2.06 o
  -5  -4   5        3.74        0.64      0.82 o
  -4  -4   5        7.51        9.11      2.04 o
  -3  -4   5        0.07        0.88      0.63 o
  -2  -4   5       23.55       37.91      1.28 o
  -1  -4   5     1254.28     1256.11     17.87 o
   0  -4   5      787.31      744.45      9.62 o
   1  -4   5        7.61        9.24      1.02 o
   2  -4   5       30.93       28.88      1.21 o
   3  -4   5       31.04       32.55      1.03 o
   4  -4   5       16.55       14.53      1.03 o
   5  -4   5       93.94       83.67      3.67 o
   6  -4   5        7.29        5.73      1.81 o
   7  -4   5      112.89      109.53      4.60 o
   8  -4   5        9.45        6.96      2.20 o
   9  -4   5       10.38       15.31      2.68 o
  10  -4   5        9.37       13.98      2.93 o
 -10  -3   5        0.06        6.87      3.56 o
  -9  -3   5        0.10       -2.42      2.42 o
  -8  -3   5        1.09       -1.56      1.56 o
  -7  -3   5       89.72       83.82      3.72 o
  -6  -3   5       19.96       13.31      3.08 o
  -5  -3   5        1.07        3.01      1.74 o
  -4  -3   5        2.89        1.68      0.72 o
  -3  -3   5       48.95       67.84      2.85 o
  -2  -3   5       24.47       31.67      1.19 o
  -1  -3   5        0.11        2.30      0.47 o
   0  -3   5      410.67      496.17      6.80 o
   1  -3   5     1725.44     1996.14     30.61 o
   2  -3   5      398.19      479.47      7.71 o
   3  -3   5      167.61      181.28      3.25 o
   4  -3   5       27.23       27.40      1.31 o
   5  -3   5       24.06       22.52      1.18 o
   6  -3   5        2.45       -0.33      1.51 o
   7  -3   5       23.47       24.50      2.81 o
   8  -3   5        5.52        8.01      2.79 o
   9  -3   5        1.02        1.66      3.15 o
  10  -3   5        6.51        5.60      4.58 o
 -10  -2   5        8.61        4.33      3.56 o
  -9  -2   5        1.36        1.45      2.44 o
  -8  -2   5        0.06       -1.49      1.49 o
  -7  -2   5       99.61      125.84      4.58 o
  -6  -2   5        6.27        3.21      1.04 o
  -5  -2   5        4.17        6.11      0.99 o
  -4  -2   5       10.77        9.50      0.85 o
  -3  -2   5        2.42        2.39      0.62 o
  -2  -2   5      349.76      351.24      5.76 o
  -1  -2   5       83.21       76.83      1.39 o
   0  -2   5      112.30       69.38      1.24 o
   1  -2   5     1205.02     1130.64     16.23 o
   2  -2   5     1589.71     1515.29     27.83 o
   3  -2   5       12.21        9.39      0.58 o
   4  -2   5      274.97      258.11      4.77 o
   5  -2   5       83.77       94.27      2.32 o
   6  -2   5        2.95        0.48      1.02 o
   7  -2   5        5.94        2.82      1.65 o
   8  -2   5      100.27      102.80      4.45 o
   9  -2   5        7.47       10.87      2.38 o
  10  -2   5       12.19       12.22      4.84 o
 -11  -1   5       35.06       36.15      5.86 o
 -10  -1   5        4.11        6.87      3.82 o
  -9  -1   5       30.97       30.30      4.58 o
  -8  -1   5      128.16      113.81      5.55 o
  -7  -1   5      224.81      212.46      5.47 o
  -6  -1   5      210.41      206.34      4.68 o
  -5  -1   5      275.37      254.45      5.38 o
  -4  -1   5      109.84      125.81      2.77 o
  -3  -1   5     2606.63     2654.14     43.77 o
  -2  -1   5     1323.86     1171.48     18.05 o
  -1  -1   5     2763.00     2411.45     36.75 o
   0  -1   5     2250.95     2031.16     36.87 o
   1  -1   5      299.73      281.05      6.09 o
   2  -1   5     1148.72     1240.09     22.81 o
   3  -1   5      107.43      111.56      2.14 o
   4  -1   5     1419.54     1503.66     23.22 o
   5  -1   5       38.42       38.10      1.35 o
   6  -1   5        3.54        3.31      0.82 o
   7  -1   5       59.16       55.29      2.19 o
   8  -1   5      232.98      221.26      9.97 o
   9  -1   5       39.22       36.92      5.09 o
  10  -1   5       30.81       32.84      5.35 o
  11  -1   5        4.85        7.89      4.84 o
 -11   0   5       30.34       36.41      6.11 o
 -10   0   5        8.93        4.07      3.56 o
  -9   0   5        0.85        8.15      3.56 o
  -8   0   5        0.29        0.63      2.25 o
  -7   0   5       89.82       82.60      3.65 o
  -6   0   5      331.27      304.41      6.43 o
  -5   0   5      148.44      149.94      3.54 o
  -4   0   5     3792.60     3553.27     70.77 o
  -3   0   5     1052.26      829.85     16.67 o
  -2   0   5     2528.14     2242.62     34.22 o
  -1   0   5     2837.85     2599.27     38.69 o
   0   0   5      834.07      789.44     11.92 o
   1   0   5     1586.24     1562.67     23.83 o
   2   0   5     2838.10     2694.95     40.99 o
   3   0   5       43.65       61.47      1.32 o
   4   0   5      949.42     1015.52     15.80 o
   5   0   5        1.15        1.73      0.57 o
   6   0   5      219.16      185.02      3.82 o
   7   0   5       14.20       12.23      1.42 o
   8   0   5      140.00      126.53      8.40 o
   9   0   5       11.04       12.73      4.07 o
  10   0   5        1.80        3.56      4.07 o
  11   0   5        3.48       -3.31      4.07 o
 -11   1   5        0.68        1.53      4.33 o
 -10   1   5        0.01       -1.78      3.56 o
  -9   1   5        0.10       -1.02      3.31 o
  -8   1   5        1.76        1.27      1.96 o
  -7   1   5        0.61       -1.69      2.50 o
  -6   1   5        0.47        1.74      0.89 o
  -5   1   5        0.32        0.36      0.60 o
  -4   1   5        0.44       -0.44      0.57 o
  -3   1   5      580.92      628.52     17.60 o
  -2   1   5      795.57      908.68     30.31 o
  -1   1   5      361.51      319.34      4.72 o
   0   1   5      596.87      529.47      8.13 o
   1   1   5      263.84      292.35      5.13 o
   2   1   5     2195.43     1869.20     30.90 o
   3   1   5      209.47      194.64      4.01 o
   4   1   5      195.92      240.41      4.43 o
   5   1   5        0.16       -0.54      0.54 o
   6   1   5      271.73      275.76      5.22 o
   7   1   5       10.67        4.59      1.43 o
   8   1   5       64.37       73.85      3.77 o
   9   1   5       10.10       13.24      4.07 o
  10   1   5       24.77       25.20      4.84 o
  11   1   5        0.00       -0.25      3.82 o
 -10   2   5       12.19        7.89      4.33 o
  -9   2   5       12.48       12.73      2.79 o
  -8   2   5        9.15        6.78      4.58 o
  -7   2   5       83.38       80.09      4.71 o
  -6   2   5       18.70       19.04      1.61 o
  -5   2   5      131.22      111.06      3.34 o
  -4   2   5      184.79      159.21      5.13 o
  -3   2   5      141.23      135.50      4.23 o
  -2   2   5     2054.04     2852.02     50.22 o
  -1   2   5      316.73      289.70      9.19 o
   0   2   5      292.78      207.63      3.46 o
   1   2   5      132.01       79.85      1.59 o
   2   2   5      328.33      355.08      5.76 o
   3   2   5       23.70       37.91      1.16 o
   4   2   5       59.61       94.62      2.30 o
   5   2   5      192.24      155.00      3.23 o
   6   2   5      218.30      207.21      5.30 o
   7   2   5      666.00      631.76     15.87 o
   8   2   5      200.37      207.06      8.18 o
   9   2   5       88.96      110.75      8.40 o
  10   2   5       31.98       27.50      4.84 o
  11   2   5        0.52       -2.29      3.82 o
 -10   3   5       28.08       29.09      3.77 o
  -9   3   5        7.80       14.94      3.95 o
  -8   3   5       69.44       69.89      4.68 o
  -7   3   5      154.44      146.40     10.06 o
  -6   3   5      144.61      147.87      5.44 o
  -5   3   5      223.94      242.48      7.01 o
  -4   3   5        4.94        4.73      0.99 o
  -3   3   5       21.68       32.75      4.04 o
  -2   3   5      122.69      163.46      5.37 o
  -1   3   5     2283.09     2548.81     70.49 o
   0   3   5     1115.52     1042.30     15.84 o
   1   3   5        2.80        1.56      0.42 o
   2   3   5       54.72       42.00      1.12 o
   3   3   5       22.95       24.84      0.95 o
   4   3   5      197.03      161.18      3.73 o
   5   3   5      470.94      451.16      9.01 o
   6   3   5      144.21      139.34      4.05 o
   7   3   5      190.26      184.21      5.85 o
   8   3   5       69.03       65.33      4.30 o
   9   3   5       15.63       17.71      3.82 o
  10   3   5       20.41       13.43      3.31 o
  11   3   5        0.09       -2.04      3.56 o
 -10   4   5        0.64        1.59      3.12 o
  -9   4   5        4.12        4.82      2.86 o
  -8   4   5        7.86       16.55      5.86 o
  -7   4   5      111.66      111.21      9.42 o
  -6   4   5       72.97       74.95      4.50 o
  -5   4   5       73.86       74.93      2.99 o
  -4   4   5       18.06       11.83      1.44 o
  -3   4   5       11.39       17.89      1.73 o
  -2   4   5       11.29       26.48      3.31 o
  -1   4   5       53.69       66.06      1.96 o
   0   4   5     2539.90     2959.43     41.42 o
   1   4   5      109.48      118.81      2.24 o
   2   4   5     1171.23     1320.18     18.82 o
   3   4   5      112.03      113.21      2.64 o
   4   4   5       82.90       65.01      2.11 o
   5   4   5       11.01       10.95      1.29 o
   6   4   5        2.28        4.11      1.32 o
   7   4   5       25.93       29.34      3.31 o
   8   4   5        5.69        2.48      1.83 o
   9   4   5        2.81       -0.92      2.14 o
  10   4   5        6.15        9.22      2.86 o
  -9   5   5        0.03       -5.09      7.13 o
  -8   5   5        3.84       12.06      3.15 o
  -7   5   5        0.11       -0.20      2.43 o
  -6   5   5        1.75        5.00      2.43 o
  -5   5   5        0.20        0.27      1.75 o
  -4   5   5       29.72       40.59      4.62 o
  -3   5   5       94.03      134.66      8.78 o
  -2   5   5      165.15      154.98      3.16 o
  -1   5   5        0.90        1.38      0.79 o
   0   5   5       37.63       35.55      1.17 o
   1   5   5      184.62      205.90      3.50 o
   2   5   5        0.01       -0.49      0.49 o
   3   5   5        2.10        6.47      0.72 o
   4   5   5       68.79       58.97      2.15 o
   5   5   5       31.52       25.04      1.76 o
   6   5   5      143.13      138.71      5.09 o
   7   5   5        5.71       10.17      2.44 o
   8   5   5        1.09       -0.40      1.87 o
   9   5   5        0.02       -1.72      1.89 o
  10   5   5        0.70       -1.81      3.69 o
  -9   6   5       19.05       15.53      3.77 o
  -8   6   5        7.43        3.86      3.04 o
  -7   6   5      100.78       95.20      5.85 o
  -6   6   5       19.36       21.45      3.33 o
  -5   6   5      169.23      159.46      7.82 o
  -4   6   5        3.61        5.10      2.10 o
  -3   6   5      362.50      395.85     15.53 o
  -2   6   5      198.20      206.42      3.96 o
  -1   6   5      133.02      143.39      2.99 o
   0   6   5       31.42       35.26      1.46 o
   1   6   5      115.28      106.60      2.58 o
   2   6   5       52.43       53.45      1.60 o
   3   6   5       43.10       36.39      1.57 o
   4   6   5       73.82       73.02      2.21 o
   5   6   5        0.16       -1.45      1.45 o
   6   6   5       75.35       75.64      4.96 o
   7   6   5        0.23       -0.38      1.88 o
   8   6   5       12.06       11.29      2.27 o
   9   6   5        0.45       -0.05      2.02 o
  10   6   5        0.33       -0.79      2.50 o
  -8   7   5        6.44        7.49      5.86 o
  -7   7   5        1.56        3.86      3.04 o
  -6   7   5       56.38       65.35      5.98 o
  -5   7   5       77.79       73.56      5.13 o
  -4   7   5       96.78       88.45      5.31 o
  -3   7   5       10.24       13.12      3.05 o
  -2   7   5      219.73      182.00      4.15 o
  -1   7   5       63.47       54.19      1.86 o
   0   7   5        0.34       -0.80      0.80 o
   1   7   5       81.14       91.65      2.56 o
   2   7   5        5.64        1.56      0.85 o
   3   7   5      113.07       93.41      3.60 o
   4   7   5        0.16       -2.20      2.20 o
   5   7   5       38.25       40.17      2.36 o
   6   7   5        7.17        6.51      2.20 o
   7   7   5        1.52        1.48      2.29 o
   8   7   5        3.75        4.81      3.37 o
   9   7   5        1.39        6.11      2.34 o
  -8   8   5        0.11        1.27      4.07 o
  -7   8   5        4.36        0.19      6.75 o
  -6   8   5        1.81       -2.67      2.86 o
  -5   8   5        0.34       -3.19      3.56 o
  -4   8   5       23.27       16.26      3.23 o
  -3   8   5       47.61       50.08      4.20 o
  -2   8   5        2.11       -1.49      1.49 o
  -1   8   5        1.18        0.60      1.00 o
   0   8   5        2.01        0.48      1.17 o
   1   8   5        4.38        1.24      1.09 o
   2   8   5        1.40        3.71      1.87 o
   3   8   5      122.86      114.85      3.86 o
   4   8   5        8.74        4.16      1.56 o
   5   8   5       18.75       11.82      1.76 o
   6   8   5        7.94        6.40      1.64 o
   7   8   5        0.24        0.67      1.34 o
   8   8   5        0.03       -0.39      2.55 o
  -7   9   5        0.35        1.27      4.07 o
  -6   9   5        0.00        2.87      3.12 o
  -5   9   5       11.21       14.14      3.59 o
  -4   9   5       30.73       32.62      4.05 o
  -3   9   5        7.08       11.93      3.12 o
  -2   9   5        6.98        4.74      1.43 o
  -1   9   5        3.88        1.75      1.47 o
   0   9   5       21.18       15.74      1.51 o
   1   9   5       20.98       21.90      1.98 o
   2   9   5        0.03        0.13      1.27 o
   3   9   5       37.21       33.48      2.94 o
   4   9   5        8.73       14.69      1.86 o
   5   9   5        0.52       -0.33      1.43 o
   6   9   5        1.47       -0.10      1.43 o
   7   9   5        0.82       -1.39      1.39 o
   8   9   5        0.01       -2.77      2.77 o
  -5  10   5        4.07       10.58      3.55 o
  -4  10   5        9.06        6.99      3.18 o
  -3  10   5        4.79        0.39      2.68 o
  -2  10   5       17.81       20.38      2.62 o
  -1  10   5        0.48        0.56      1.29 o
   0  10   5        0.08        0.14      1.42 o
   1  10   5        6.85        7.41      1.65 o
   2  10   5        0.50        1.98      1.48 o
   3  10   5       34.82       41.51      2.67 o
   4  10   5        5.39        1.84      1.58 o
   5  10   5        0.01        1.90      1.61 o
   6  10   5        0.09        0.55      1.48 o
  -3  11   5       10.69        8.00      3.36 o
  -2  11   5        3.18        1.51      2.18 o
  -1  11   5        3.50        3.09      1.96 o
   0  11   5        1.24        3.58      1.70 o
   1  11   5        0.55        0.91      2.06 o
   2  11   5        0.14        3.00      1.88 o
   3  11   5        1.29        1.49      1.82 o
   4  11   5        0.52       -0.69      1.67 o
   5  11   5        0.63        0.09      1.71 o
  -4 -10   6        1.38        2.32      2.43 o
  -3 -10   6        0.01        0.57      2.16 o
  -2 -10   6        0.78       -0.43      2.00 o
  -1 -10   6        1.30       -1.20      2.42 o
   0 -10   6        2.26        0.67      1.72 o
   1 -10   6        0.00        4.58      4.07 o
   2 -10   6        2.46        4.46      3.15 o
   3 -10   6        0.00       -2.86      2.86 o
  -6  -9   6        2.12        0.54      3.01 o
  -5  -9   6        2.36        2.50      2.87 o
  -4  -9   6        0.44       -1.98      1.98 o
  -3  -9   6        0.28       -1.37      1.94 o
  -2  -9   6        2.28        0.71      1.92 o
  -1  -9   6        0.50       -1.10      1.42 o
   0  -9   6       15.89       15.75      1.95 o
   1  -9   6        7.64        4.46      2.52 o
   2  -9   6        3.23        4.55      2.79 o
   3  -9   6       16.94       21.82      3.69 o
   4  -9   6        1.06        5.76      3.15 o
   5  -9   6        4.35        7.13      3.24 o
  -7  -8   6        4.10        5.01      8.27 o
  -6  -8   6       24.07       24.66      3.98 o
  -5  -8   6        0.94       -0.40      2.39 o
  -4  -8   6       12.32       13.54      2.46 o
  -3  -8   6        5.98        7.03      2.06 o
  -2  -8   6       35.81       31.13      2.29 o
  -1  -8   6        5.21        2.26      1.50 o
   0  -8   6       34.96       28.23      2.17 o
   1  -8   6       58.37       59.17      4.22 o
   2  -8   6       12.06       12.47      2.24 o
   3  -8   6        6.15       10.54      2.97 o
   4  -8   6        0.12       -1.87      2.61 o
   5  -8   6        2.87        7.20      2.97 o
   6  -8   6        6.15        8.30      3.56 o
   7  -8   6        4.37        5.19      3.33 o
  -8  -7   6        1.98        4.84      3.27 o
  -7  -7   6        2.57        1.22      3.01 o
  -6  -7   6        1.39        3.77      2.58 o
  -5  -7   6        5.68        2.18      2.44 o
  -4  -7   6        6.33        6.81      3.82 o
  -3  -7   6        5.13        3.44      1.85 o
  -2  -7   6        7.93        9.29      1.23 o
  -1  -7   6        4.29        5.15      1.08 o
   0  -7   6        0.96        3.97      1.24 o
   1  -7   6      143.42      158.14      3.79 o
   2  -7   6        0.69       -1.34      1.34 o
   3  -7   6        0.50       -0.81      2.45 o
   4  -7   6       30.64       39.56      2.96 o
   5  -7   6        1.48        1.81      2.09 o
   6  -7   6        0.39        4.00      3.14 o
   7  -7   6        9.02       12.23      2.69 o
   8  -7   6        7.02        6.68      3.97 o
  -9  -6   6        0.09       -0.36      2.97 o
  -8  -6   6        4.10        6.83      3.20 o
  -7  -6   6        0.57       -1.79      2.58 o
  -6  -6   6        5.30        4.85      2.63 o
  -5  -6   6        1.03        0.02      1.93 o
  -4  -6   6        7.48        5.11      1.51 o
  -3  -6   6       33.69       34.77      1.45 o
  -2  -6   6       11.16        6.25      0.90 o
  -1  -6   6       17.61        9.71      0.82 o
   0  -6   6      259.97      227.28      3.73 o
   1  -6   6      179.97      174.40      3.57 o
   2  -6   6       87.36       89.33      2.87 o
   3  -6   6        3.75        7.74      1.62 o
   4  -6   6       33.71       39.08      2.66 o
   5  -6   6        3.12        2.66      1.86 o
   6  -6   6        2.63       -0.73      1.96 o
   7  -6   6       43.29       48.37      6.18 o
   8  -6   6       15.58       23.41      4.44 o
  -9  -5   6        4.08       -0.87      2.81 o
  -8  -5   6       25.23       28.52      2.78 o
  -7  -5   6        2.36        0.93      1.74 o
  -6  -5   6        4.22        3.09      1.47 o
  -5  -5   6        5.29        1.39      1.29 o
  -4  -5   6       33.11       37.92      1.85 o
  -3  -5   6       27.96       20.36      1.14 o
  -2  -5   6      193.69      189.04      3.27 o
  -1  -5   6      253.09      267.70      4.33 o
   0  -5   6      718.77      775.37     10.82 o
   1  -5   6      401.30      388.41      6.57 o
   2  -5   6       13.13       16.03      0.95 o
   3  -5   6       20.31       17.37      1.57 o
   4  -5   6        0.10       -1.13      1.13 o
   5  -5   6        6.96        3.60      1.60 o
   6  -5   6       59.65       53.55      3.27 o
   7  -5   6       30.41       38.36      3.13 o
   8  -5   6       13.63       16.72      2.74 o
   9  -5   6        9.08       11.33      2.79 o
 -10  -4   6        0.17       -2.58      2.58 o
  -9  -4   6        1.46       -0.90      1.88 o
  -8  -4   6       14.63       13.18      2.27 o
  -7  -4   6        8.20        4.31      2.10 o
  -6  -4   6        0.33        0.62      1.43 o
  -5  -4   6       62.82       60.36      2.16 o
  -4  -4   6       15.03       15.90      1.12 o
  -3  -4   6        0.03       -0.57      0.58 o
  -2  -4   6        9.28       22.61      1.37 o
  -1  -4   6        9.00        7.01      0.91 o
   0  -4   6     1469.84     1551.84     22.32 o
   1  -4   6      492.46      454.88      7.43 o
   2  -4   6       99.07       96.00      2.05 o
   3  -4   6       62.41       55.01      1.45 o
   4  -4   6       34.81       26.11      1.74 o
   5  -4   6       13.35        7.36      1.50 o
   6  -4   6        4.10        3.93      1.81 o
   7  -4   6        9.85        8.30      2.20 o
   8  -4   6        3.87        6.13      2.24 o
   9  -4   6        2.40        2.70      2.24 o
  10  -4   6        6.60        9.09      2.79 o
 -10  -3   6       11.39        7.38      3.82 o
  -9  -3   6       10.77       10.74      2.26 o
  -8  -3   6        2.02       -1.63      1.63 o
  -7  -3   6       16.92        9.21      1.80 o
  -6  -3   6        1.04       -0.80      2.15 o
  -5  -3   6       30.58       40.93      1.83 o
  -4  -3   6        2.20        5.80      0.84 o
  -3  -3   6      505.94      483.62      8.55 o
  -2  -3   6        0.13        3.99      0.78 o
  -1  -3   6     1067.62     1016.33     14.49 o
   0  -3   6        3.80        4.89      0.67 o
   1  -3   6      962.53      873.41     13.55 o
   2  -3   6      334.80      361.42      6.46 o
   3  -3   6       33.33       38.60      1.53 o
   4  -3   6      186.22      194.14      3.83 o
   5  -3   6       17.72       21.57      3.20 o
   6  -3   6        9.93       13.27      2.01 o
   7  -3   6       18.04       17.38      2.25 o
   8  -3   6        4.00        2.70      1.98 o
   9  -3   6        0.17        0.73      2.75 o
  10  -3   6        4.46        7.38      4.84 o
 -10  -2   6       12.70        6.11      3.56 o
  -9  -2   6       28.83       36.01      7.64 o
  -8  -2   6        1.42        1.27      1.61 o
  -7  -2   6       87.29       75.69      3.43 o
  -6  -2   6      169.52      140.94      4.85 o
  -5  -2   6       27.99       28.77      1.40 o
  -4  -2   6      169.55      169.52      3.52 o
  -3  -2   6      820.40      764.76     12.13 o
  -2  -2   6     1176.92     1104.03     17.15 o
  -1  -2   6      247.88      208.65      3.56 o
   0  -2   6      136.49      126.71      2.79 o
   1  -2   6      141.82      137.67      2.93 o
   2  -2   6      505.25      519.69      9.93 o
   3  -2   6       80.59       77.27      2.14 o
   4  -2   6        0.27       -0.49      0.49 o
   5  -2   6       39.76       36.38      1.38 o
   6  -2   6        9.54        8.86      1.47 o
   7  -2   6       13.60       12.84      1.96 o
   8  -2   6      179.83      183.84     10.03 o
   9  -2   6        0.48        0.98      1.94 o
  10  -2   6       41.77       47.35      6.36 o
 -10  -1   6        6.91        5.60      3.82 o
  -9  -1   6        0.07        3.06      3.06 o
  -8  -1   6        6.79        8.80      2.44 o
  -7  -1   6        2.37       -0.32      1.18 o
  -6  -1   6      589.27      584.88     11.45 o
  -5  -1   6        8.19       10.52      1.02 o
  -4  -1   6      270.78      287.48      4.99 o
  -3  -1   6      150.85      168.33      3.12 o
  -2  -1   6       15.02       10.67      0.66 o
  -1  -1   6        2.12        5.77      0.60 o
   0  -1   6       99.62      107.94      2.36 o
   1  -1   6      804.68      780.67     16.22 o
   2  -1   6       67.46       87.71      2.40 o
   3  -1   6       66.51      100.18      1.92 o
   4  -1   6      450.50      383.92      6.30 o
   5  -1   6      144.72      116.23      2.36 o
   6  -1   6        0.18       -0.73      0.73 o
   7  -1   6        2.75        2.63      1.51 o
   8  -1   6       17.20       16.55      2.94 o
   9  -1   6       51.25       60.85      6.36 o
  10  -1   6        0.03       -3.56      3.56 o
  11  -1   6        9.95        4.07      4.58 o
 -10   0   6       10.08        6.11      3.82 o
  -9   0   6       26.17       23.17      4.33 o
  -8   0   6        0.29        1.84      1.67 o
  -7   0   6       50.51       46.54      2.80 o
  -6   0   6        6.98        8.82      1.65 o
  -5   0   6      140.29      133.70      2.98 o
  -4   0   6      704.73      703.25     12.17 o
  -3   0   6        3.76       16.16      0.83 o
  -2   0   6     2271.05     1954.49     32.37 o
  -1   0   6      337.82      228.89      3.70 o
   0   0   6      176.58      190.71      3.13 o
   1   0   6      538.16      468.69      8.00 o
   2   0   6      232.59      227.67      4.08 o
   3   0   6      274.37      245.61      4.43 o
   4   0   6      175.27      177.43      3.19 o
   5   0   6      213.07      220.47      3.95 o
   6   0   6       12.81       15.99      1.11 o
   7   0   6      157.61      174.37      4.20 o
   8   0   6       54.29       54.85      4.05 o
   9   0   6        3.72        3.56      3.56 o
  10   0   6        0.04        3.06      3.82 o
  11   0   6        0.08       -3.06      4.07 o
 -10   1   6       13.10        8.91      4.07 o
  -9   1   6       15.01       15.28      4.33 o
  -8   1   6       69.23       60.05      4.05 o
  -7   1   6       79.77       88.34      9.42 o
  -6   1   6      194.18      208.89      5.46 o
  -5   1   6       34.73       43.11      1.54 o
  -4   1   6      828.46      878.37     15.03 o
  -3   1   6       84.68       70.64      1.81 o
  -2   1   6      979.89     1088.61     20.09 o
  -1   1   6       11.66        2.99      0.39 o
   0   1   6       26.55       38.31      0.95 o
   1   1   6        8.33        7.11      0.54 o
   2   1   6      713.03      658.98     10.30 o
   3   1   6       48.94       52.47      2.07 o
   4   1   6       39.43       35.17      1.37 o
   5   1   6        4.45        4.22      0.75 o
   6   1   6      323.41      310.80      5.43 o
   7   1   6      474.85      493.34     10.97 o
   8   1   6      280.55      294.06      8.41 o
   9   1   6       36.21       32.08      4.84 o
  10   1   6       15.51       15.53      4.58 o
  11   1   6        0.03       -3.56      3.56 o
 -10   2   6       31.25       21.89      5.09 o
  -9   2   6       39.97       43.83      3.84 o
  -8   2   6      100.97      108.70      5.49 o
  -7   2   6      385.10      370.66     12.33 o
  -6   2   6      204.29      209.77      5.53 o
  -5   2   6       17.57       16.38      1.66 o
  -4   2   6       18.49       26.85      1.21 o
  -3   2   6      101.24      104.22      3.87 o
  -2   2   6      561.91      700.23     17.93 o
  -1   2   6      494.68      487.92      7.64 o
   0   2   6      346.74      314.89      5.06 o
   1   2   6      911.55      871.41     12.44 o
   2   2   6     1358.31     1368.22     21.07 o
   3   2   6     2591.80     2763.63     42.13 o
   4   2   6      179.20      151.69      3.09 o
   5   2   6      348.71      361.01      6.59 o
   6   2   6       54.12       56.39      1.83 o
   7   2   6      354.57      390.03     10.42 o
   8   2   6      237.24      238.47      8.98 o
   9   2   6       20.36       17.65      5.60 o
  10   2   6       23.20       20.88      4.58 o
  11   2   6        0.80       -0.51      3.56 o
 -10   3   6        1.04        1.93      3.82 o
  -9   3   6       20.89       13.85      3.04 o
  -8   3   6       25.64       23.03      3.15 o
  -7   3   6      233.19      216.96     10.44 o
  -6   3   6      187.68      166.36      4.77 o
  -5   3   6       40.18       33.53      1.96 o
  -4   3   6      147.27      178.54      8.89 o
  -3   3   6      310.13      518.57     10.19 o
  -2   3   6       93.50      170.44      6.86 o
  -1   3   6       59.57       82.89      2.78 o
   0   3   6       10.28       15.85      0.76 o
   1   3   6       56.35       42.50      1.08 o
   2   3   6     1219.13     1239.19     19.20 o
   3   3   6     1987.29     2084.84     32.01 o
   4   3   6      807.46      832.34     14.24 o
   5   3   6      180.48      229.41      5.06 o
   6   3   6        0.02        0.55      1.09 o
   7   3   6        3.93        6.91      2.15 o
   8   3   6       46.69       47.49      3.51 o
   9   3   6        0.24        1.30      2.24 o
  10   3   6        4.62        4.95      2.61 o
  11   3   6        0.32       -3.56      3.56 o
 -10   4   6        4.13        5.17      3.69 o
  -9   4   6        3.07        1.40      2.63 o
  -8   4   6        5.37       11.43      2.97 o
  -7   4   6       13.08       21.25      3.15 o
  -6   4   6       65.80       66.45      4.41 o
  -5   4   6        0.00        0.16      1.33 o
  -4   4   6        1.86        3.87      1.29 o
  -3   4   6      565.40      652.87     14.24 o
  -2   4   6       41.77       58.82      1.58 o
  -1   4   6     1512.32     1729.81     28.37 o
   0   4   6      141.80      130.83      2.43 o
   1   4   6        0.16       -0.41      0.41 o
   2   4   6       57.70       50.05      1.27 o
   3   4   6      431.91      469.07      7.70 o
   4   4   6       52.98       53.00      1.75 o
   5   4   6        0.36        0.84      0.97 o
   6   4   6      108.56      100.59      3.41 o
   7   4   6       23.13       24.09      4.96 o
   8   4   6        0.10        0.46      1.65 o
   9   4   6       12.35        7.95      5.60 o
  10   4   6        2.00        3.44      2.61 o
  -9   5   6       14.01       17.46      3.95 o
  -8   5   6       15.99       20.36      3.69 o
  -7   5   6       16.85        9.38      4.96 o
  -6   5   6        6.28        2.64      2.43 o
  -5   5   6       16.71       10.45      2.58 o
  -4   5   6       62.59       62.79      2.92 o
  -3   5   6       20.57       15.96      3.23 o
  -2   5   6      443.54      486.42     11.56 o
  -1   5   6       44.90       36.57      1.33 o
   0   5   6       12.22        6.07      0.66 o
   1   5   6      441.90      395.42      6.15 o
   2   5   6      141.65      129.88      2.45 o
   3   5   6       16.23       16.09      0.84 o
   4   5   6        5.82        6.74      1.03 o
   5   5   6       21.03       23.50      1.58 o
   6   5   6      149.99      124.65      4.79 o
   7   5   6       23.81       16.85      5.09 o
   8   5   6       26.56       26.08      2.66 o
   9   5   6        0.96        3.76      2.12 o
  10   5   6       10.67       10.95      3.06 o
  -9   6   6        1.96        0.55      3.06 o
  -8   6   6       15.04       19.44      3.69 o
  -7   6   6        4.17       10.13      3.15 o
  -6   6   6       91.53      102.07      8.66 o
  -5   6   6       19.44       12.85      2.97 o
  -4   6   6       15.18       17.50      5.11 o
  -3   6   6        9.87        5.99      2.17 o
  -2   6   6      318.48      354.03      7.20 o
  -1   6   6      186.36      218.66      4.13 o
   0   6   6        5.27        5.52      0.85 o
   1   6   6       24.43       31.81      1.39 o
   2   6   6      103.40      101.43      2.51 o
   3   6   6       22.91       24.69      1.36 o
   4   6   6       17.58       13.61      1.37 o
   5   6   6       23.93       23.39      2.69 o
   6   6   6       16.15       10.64      2.00 o
   7   6   6       42.23       48.79      3.79 o
   8   6   6        2.37        4.23      1.98 o
   9   6   6       10.97       12.07      2.68 o
  10   6   6        0.01       -2.39      2.39 o
  -8   7   6        4.34        2.80      5.09 o
  -7   7   6        0.74        1.98      4.84 o
  -6   7   6       30.74       27.80      3.77 o
  -5   7   6        1.60       -2.57      2.57 o
  -4   7   6      105.19      102.29      5.85 o
  -3   7   6        6.25        2.09      1.21 o
  -2   7   6       11.14       10.49      2.14 o
  -1   7   6       74.54       76.43      2.88 o
   0   7   6        0.51        0.89      0.89 o
   1   7   6        0.41       -0.79      0.79 o
   2   7   6       24.34       27.81      1.52 o
   3   7   6        3.36        1.16      1.32 o
   4   7   6        5.35        4.07      4.96 o
   5   7   6       26.63       27.18      2.06 o
   6   7   6        0.14       -0.16      1.65 o
   7   7   6        1.81        1.48      2.55 o
   8   7   6        0.84        3.10      2.07 o
   9   7   6        0.13        2.54      2.24 o
  -7   8   6        6.07        9.75      4.33 o
  -6   8   6        1.02       -1.56      2.86 o
  -5   8   6        5.09       -1.06      2.86 o
  -4   8   6       72.64       65.76      4.95 o
  -3   8   6        0.01       -1.73      1.73 o
  -2   8   6       12.79        7.39      1.41 o
  -1   8   6        1.97        1.20      1.31 o
   0   8   6       48.93       44.29      2.09 o
   1   8   6        0.72        0.42      1.09 o
   2   8   6        9.40        6.65      1.44 o
   3   8   6        4.19        4.09      2.87 o
   4   8   6       16.91       11.38      1.78 o
   5   8   6       13.70       18.24      2.24 o
   6   8   6       14.51       17.87      1.99 o
   7   8   6        4.37        8.79      2.07 o
   8   8   6        0.10       -0.60      1.94 o
  -6   9   6       13.74       12.24      3.77 o
  -5   9   6        1.97        3.45      3.12 o
  -4   9   6       33.12       35.71      4.13 o
  -3   9   6        0.11       -2.55      2.55 o
  -2   9   6        6.54        5.18      1.39 o
  -1   9   6        0.01       -0.01      1.16 o
   0   9   6       10.67        9.53      1.40 o
   1   9   6       28.95       30.01      2.16 o
   2   9   6        8.42       13.77      2.35 o
   3   9   6       28.48       31.96      2.31 o
   4   9   6        0.21        2.67      1.46 o
   5   9   6        6.71        5.34      1.59 o
   6   9   6        0.15       -0.70      1.51 o
   7   9   6        2.72        1.61      1.69 o
   8   9   6        0.00       -3.56      5.09 o
  -5  10   6        3.12        3.62      3.29 o
  -4  10   6        7.46        2.86      3.12 o
  -3  10   6        5.59        5.32      2.73 o
  -2  10   6       10.98       11.67      3.97 o
  -1  10   6        1.74       -0.50      1.25 o
   0  10   6        2.48        1.89      1.51 o
   1  10   6        0.04       -0.39      1.39 o
   2  10   6        1.56        5.69      1.61 o
   3  10   6       15.32       27.18      2.46 o
   4  10   6        7.06        8.21      1.83 o
   5  10   6        8.73        6.28      1.78 o
   6  10   6        0.10       -1.51      1.51 o
  -3  11   6       24.81       31.62      4.16 o
  -2  11   6        5.87        8.11      2.41 o
  -1  11   6        0.51       -1.05      1.94 o
   0  11   6        0.74       -0.96      2.02 o
   1  11   6        0.23        1.36      1.73 o
   2  11   6        4.08        5.28      1.76 o
   3  11   6        4.92        5.00      1.97 o
   4  11   6        0.07       -1.71      1.71 o
   5  11   6        0.03       -0.08      2.31 o
  -4 -10   7        2.37       -1.69      2.40 o
  -3 -10   7        5.33        2.25      2.26 o
  -2 -10   7        4.99        1.89      2.25 o
  -1 -10   7        4.79        4.58      2.18 o
   0 -10   7        4.78        8.04      2.13 o
   1 -10   7        1.73       -0.25      4.07 o
   2 -10   7        1.53        4.58      4.58 o
   3 -10   7        1.81        0.78      3.23 o
  -6  -9   7        1.68        0.06      2.54 o
  -5  -9   7        0.74       -2.27      2.27 o
  -4  -9   7        4.02        0.70      2.17 o
  -3  -9   7        0.53        0.02      1.92 o
  -2  -9   7        0.00       -0.68      1.82 o
  -1  -9   7        0.23        1.14      1.50 o
   0  -9   7        9.61        9.94      1.80 o
   1  -9   7        5.91        7.11      2.68 o
   2  -9   7        0.01        6.62      4.07 o
   3  -9   7        9.83       10.83      3.33 o
   4  -9   7        0.01        1.95      2.97 o
   5  -9   7        0.00       -2.67      3.06 o
  -7  -8   7        2.16        4.10      4.26 o
  -6  -8   7        0.11        2.02      2.41 o
  -5  -8   7        0.25       -0.32      2.08 o
  -4  -8   7        0.54       -1.53      1.82 o
  -3  -8   7        0.02        0.39      1.95 o
  -2  -8   7        1.01        1.24      1.98 o
  -1  -8   7        0.45        1.18      1.41 o
   0  -8   7       33.83       29.15      2.19 o
   1  -8   7        0.09        1.45      2.32 o
   2  -8   7        0.52       -0.44      1.83 o
   3  -8   7        1.23        3.95      2.70 o
   4  -8   7        0.12        3.33      2.79 o
   5  -8   7        3.72        3.84      2.93 o
   6  -8   7        1.56        1.58      2.97 o
  -8  -7   7       11.16       12.54      4.58 o
  -7  -7   7        0.03        0.91      2.88 o
  -6  -7   7        7.22       11.06      3.16 o
  -5  -7   7        2.09        5.01      2.18 o
  -4  -7   7        6.59        9.30      2.25 o
  -3  -7   7        0.01       -1.63      1.63 o
  -2  -7   7        4.15        8.21      1.17 o
  -1  -7   7        3.14        2.67      1.36 o
   0  -7   7      179.30      180.05      5.14 o
   1  -7   7        0.22        7.39      2.00 o
   2  -7   7        5.66        7.98      2.96 o
   3  -7   7        4.14        3.16      1.81 o
   4  -7   7       21.49       19.71      2.40 o
   5  -7   7        3.24        1.12      2.09 o
   6  -7   7       11.64        9.03      4.11 o
   7  -7   7        0.92        0.46      2.34 o
  -9  -6   7        3.99        1.35      2.67 o
  -8  -6   7        5.97        5.01      3.24 o
  -7  -6   7       13.68       18.60      3.53 o
  -6  -6   7       13.05       15.26      3.06 o
  -5  -6   7       21.25       21.44      6.49 o
  -4  -6   7        0.44       -1.89      1.89 o
  -3  -6   7        9.10        7.33      1.37 o
  -2  -6   7        3.49        6.21      1.16 o
  -1  -6   7       28.71       20.82      1.26 o
   0  -6   7      317.83      323.96      5.75 o
   1  -6   7      136.34      142.18      4.92 o
   2  -6   7        0.23       -0.42      1.07 o
   3  -6   7       77.92       63.26      2.82 o
   4  -6   7       15.66       14.66      2.13 o
   5  -6   7       49.03       51.69      3.25 o
   6  -6   7        5.45       11.95      2.34 o
   7  -6   7       26.87       28.36      4.66 o
   8  -6   7       33.42       31.46      3.37 o
  -9  -5   7        6.38        1.15      2.93 o
  -8  -5   7        2.56        7.63      3.16 o
  -7  -5   7       31.87       28.43      5.47 o
  -6  -5   7       25.18       26.04      3.36 o
  -5  -5   7       30.81       34.69      2.36 o
  -4  -5   7        1.36       -0.83      0.83 o
  -3  -5   7       11.58       15.30      0.94 o
  -2  -5   7       27.47       37.61      1.22 o
  -1  -5   7        6.34        3.76      0.93 o
   0  -5   7      185.83      174.53      2.93 o
   1  -5   7       17.57       17.53      1.16 o
   2  -5   7        0.98       -0.76      0.76 o
   3  -5   7        0.29       -1.13      1.13 o
   4  -5   7       48.94       41.07      2.27 o
   5  -5   7        0.04       -0.91      1.55 o
   6  -5   7       43.71       43.15      3.08 o
   7  -5   7       14.26       11.25      2.45 o
   8  -5   7       38.62       42.98      3.53 o
   9  -5   7        1.50        5.47      2.58 o
 -10  -4   7        8.25       17.06      6.62 o
  -9  -4   7        2.76       -0.56      2.48 o
  -8  -4   7        0.19       -0.88      1.73 o
  -7  -4   7       25.01       22.66      2.46 o
  -6  -4   7        5.80        6.64      1.53 o
  -5  -4   7       21.61       29.30      1.57 o
  -4  -4   7      121.51      146.04      3.32 o
  -3  -4   7       43.37       46.13      1.62 o
  -2  -4   7       15.75       13.83      0.92 o
  -1  -4   7      439.31      472.10      7.08 o
   0  -4   7       46.29       53.05      1.59 o
   1  -4   7        0.23       -0.11      0.91 o
   2  -4   7       48.51       44.93      1.30 o
   3  -4   7       76.64       84.10      2.53 o
   4  -4   7        4.96        3.30      1.55 o
   5  -4   7       10.36        9.64      1.57 o
   6  -4   7       27.49       22.44      2.40 o
   7  -4   7       23.97       25.06      2.64 o
   8  -4   7        0.85       -1.85      2.01 o
   9  -4   7       10.84       12.53      2.69 o
 -10  -3   7       16.37       18.28      3.62 o
  -9  -3   7       15.50       17.05      2.15 o
  -8  -3   7       16.56       14.77      2.21 o
  -7  -3   7       24.08       26.02      2.29 o
  -6  -3   7       26.19       34.16      1.95 o
  -5  -3   7       67.89       61.02      2.11 o
  -4  -3   7        0.35        1.15      0.72 o
  -3  -3   7      108.29       98.97      2.21 o
  -2  -3   7      305.97      327.03      5.02 o
  -1  -3   7       41.20       37.22      1.14 o
   0  -3   7      960.16      951.77     16.02 o
   1  -3   7      506.20      533.33      8.44 o
   2  -3   7       75.53       72.53      2.12 o
   3  -3   7      239.16      224.55      4.89 o
   4  -3   7       25.58       26.75      1.87 o
   5  -3   7      114.49      122.77      3.84 o
   6  -3   7       51.63       56.16      3.09 o
   7  -3   7       56.42       52.28      3.18 o
   8  -3   7       34.89       36.04      3.51 o
   9  -3   7        2.04       -0.20      2.15 o
  10  -3   7       46.78       49.65      6.62 o
 -10  -2   7        3.95        2.55      3.56 o
  -9  -2   7        1.74       -2.31      2.31 o
  -8  -2   7       10.42       15.58      2.17 o
  -7  -2   7       15.11       12.69      1.62 o
  -6  -2   7       19.29       30.42      1.67 o
  -5  -2   7       10.18       14.14      1.09 o
  -4  -2   7       22.80       30.30      1.30 o
  -3  -2   7      331.49      331.35      5.62 o
  -2  -2   7       54.98       52.81      1.38 o
  -1  -2   7      287.29      310.79      5.63 o
   0  -2   7        2.64        3.40      0.58 o
   1  -2   7     1043.11     1057.02     19.49 o
   2  -2   7      399.80      401.97      8.76 o
   3  -2   7      425.75      446.80      8.76 o
   4  -2   7       28.81       34.06      1.78 o
   5  -2   7      195.23      224.20      4.87 o
   6  -2   7       20.47       23.51      1.88 o
   7  -2   7        9.76        9.79      1.94 o
   8  -2   7        5.45        8.86      2.69 o
   9  -2   7       37.58       38.71      3.04 o
  10  -2   7        1.55       -0.25      4.33 o
 -10  -1   7       10.38        7.38      4.07 o
  -9  -1   7       39.98       28.77      4.58 o
  -8  -1   7       19.19       22.61      4.20 o
  -7  -1   7       68.04       52.44      2.19 o
  -6  -1   7        0.06       -0.64      0.96 o
  -5  -1   7        6.64        7.96      0.97 o
  -4  -1   7      102.15      103.89      2.32 o
  -3  -1   7      417.21      440.56      7.23 o
  -2  -1   7       78.09       92.24      1.91 o
  -1  -1   7      391.77      340.15      6.67 o
   0  -1   7       43.25       71.61      1.79 o
   1  -1   7        8.04        3.36      0.58 o
   2  -1   7       11.72       13.63      0.98 o
   3  -1   7      126.38       99.53      2.81 o
   4  -1   7       89.93       67.24      1.75 o
   5  -1   7       79.94       83.65      1.90 o
   6  -1   7        0.07       -0.90      0.90 o
   7  -1   7       31.71       33.40      2.16 o
   8  -1   7        8.55        9.34      5.50 o
   9  -1   7        9.50        2.55      3.82 o
  10  -1   7        0.12       -3.82      3.82 o
 -10   0   7       20.95       10.95      4.33 o
  -9   0   7        1.97        1.02      3.06 o
  -8   0   7       71.33       69.43      3.60 o
  -7   0   7        0.01       -1.36      1.36 o
  -6   0   7      414.02      421.40      7.79 o
  -5   0   7        5.69        4.90      0.79 o
  -4   0   7      204.75      235.96      4.25 o
  -3   0   7      245.03      214.11      3.81 o
  -2   0   7       33.83       22.29      1.10 o
  -1   0   7      253.55      289.76      4.65 o
   0   0   7     1043.02     1035.67     15.64 o
   1   0   7        2.19        1.63      0.41 o
   2   0   7      529.50      564.83      9.62 o
   3   0   7        3.86        6.32      0.59 o
   4   0   7      705.68      723.52     12.34 o
   5   0   7       14.04        8.48      0.74 o
   6   0   7      211.25      205.06      4.14 o
   7   0   7       56.31       66.19      2.38 o
   8   0   7       91.58       90.36      5.04 o
   9   0   7       23.83       25.46      4.84 o
  10   0   7        8.77        8.40      4.33 o
  11   0   7        7.43        6.36      4.58 o
 -10   1   7        9.71        6.11      4.07 o
  -9   1   7       42.80       47.61      5.60 o
  -8   1   7        0.01        2.71      1.96 o
  -7   1   7       80.46       70.47      3.49 o
  -6   1   7       77.67       77.83      3.01 o
  -5   1   7      389.47      371.96      7.60 o
  -4   1   7      624.44      662.09     11.55 o
  -3   1   7       74.29       86.97      2.36 o
  -2   1   7        0.56        1.01      0.53 o
  -1   1   7        6.47        0.98      0.32 o
   0   1   7     1611.12     1179.04     17.82 o
   1   1   7     6917.34     6136.82    100.58 o
   2   1   7      288.83      222.86      4.13 o
   3   1   7     2912.01     2886.30     43.92 o
   4   1   7       26.35       20.64      0.98 o
   5   1   7      825.24      826.28     15.59 o
   6   1   7        7.60        6.88      1.10 o
   7   1   7        5.57        6.09      2.04 o
   8   1   7       26.87       28.06      3.23 o
   9   1   7       13.23       16.55      4.07 o
  10   1   7       14.72       16.29      4.58 o
  11   1   7        5.71        5.09      4.33 o
 -10   2   7        2.67       -1.78      3.82 o
  -9   2   7       36.00       35.86      3.59 o
  -8   2   7        3.51        2.22      2.24 o
  -7   2   7       43.91       39.79      2.77 o
  -6   2   7       41.02       28.75      2.20 o
  -5   2   7       73.32       72.02      2.76 o
  -4   2   7      236.95      256.45      6.63 o
  -3   2   7       47.52       38.36      2.16 o
  -2   2   7      114.81      166.43      7.25 o
  -1   2   7      206.75      197.95      3.20 o
   0   2   7        0.02        1.48      0.75 o
   1   2   7     1156.85     1151.19     16.36 o
   2   2   7     1049.75     1072.99     18.03 o
   3   2   7      590.02      638.00     10.16 o
   4   2   7       62.81       78.79      1.95 o
   5   2   7       38.41       48.13      1.62 o
   6   2   7        9.60       11.27      1.15 o
   7   2   7      169.61      184.73      5.83 o
   8   2   7        0.39        4.19      1.67 o
   9   2   7        3.80        7.19      2.50 o
  10   2   7        0.68        3.31      3.82 o
  11   2   7        7.91        3.06      4.07 o
 -10   3   7        1.78        4.76      2.86 o
  -9   3   7        3.98        3.12      2.61 o
  -8   3   7        3.56        5.60      2.80 o
  -7   3   7        0.16        4.53      2.24 o
  -6   3   7        1.14        4.47      1.46 o
  -5   3   7       21.95       25.52      2.10 o
  -4   3   7        0.29        0.14      1.03 o
  -3   3   7      999.95     1444.63     27.05 o
  -2   3   7      816.91     1162.43     27.67 o
  -1   3   7     1537.49     1740.55     26.19 o
   0   3   7       76.87       75.87      1.71 o
   1   3   7       22.53       17.96      0.73 o
   2   3   7      684.22      656.70     11.33 o
   3   3   7       65.77       66.56      1.63 o
   4   3   7       74.76       67.63      1.69 o
   5   3   7       20.78       15.51      1.20 o
   6   3   7       25.02       24.77      2.11 o
   7   3   7      196.70      202.71      5.55 o
   8   3   7       28.56       33.85      3.41 o
   9   3   7       23.54       25.16      3.23 o
  10   3   7        6.08        1.44      2.50 o
 -10   4   7        3.02        4.15      3.12 o
  -9   4   7        9.35        6.91      2.86 o
  -8   4   7       52.93       41.60      3.96 o
  -7   4   7       46.61       46.34      3.96 o
  -6   4   7      339.49      336.82     11.70 o
  -5   4   7      101.36      111.22      5.84 o
  -4   4   7      677.69      806.61     30.68 o
  -3   4   7        0.33        1.32      0.91 o
  -2   4   7     2704.82     3756.32    110.51 o
  -1   4   7      612.73      678.47     11.52 o
   0   4   7     1330.80     1425.85     21.75 o
   1   4   7        2.53        2.59      1.08 o
   2   4   7      278.54      268.27      4.60 o
   3   4   7       98.08       99.38      2.19 o
   4   4   7       42.26       49.65      1.76 o
   5   4   7       13.61       18.64      1.60 o
   6   4   7        4.46        1.44      1.24 o
   7   4   7       37.68       34.50      5.73 o
   8   4   7       22.67       29.89      3.30 o
   9   4   7        5.42        7.97      2.93 o
  10   4   7       16.89       17.81      6.24 o
  -9   5   7       11.18       10.66      3.56 o
  -8   5   7       42.00       34.71      3.95 o
  -7   5   7       67.88       73.54      6.49 o
  -6   5   7      260.88      264.76     10.82 o
  -5   5   7      254.59      252.28     16.21 o
  -4   5   7      129.91      136.60      4.26 o
  -3   5   7       62.78       61.93      2.80 o
  -2   5   7       23.21       12.53      0.95 o
  -1   5   7      339.64      306.25      5.34 o
   0   5   7        3.21        1.14      0.54 o
   1   5   7       77.06       73.54      1.74 o
   2   5   7      135.21      157.88      3.65 o
   3   5   7       45.37       49.00      1.47 o
   4   5   7        1.98        1.28      0.91 o
   5   5   7       24.13       20.65      1.61 o
   6   5   7        1.44       -1.11      1.84 o
   7   5   7       60.37       64.18      3.56 o
   8   5   7        5.42        3.45      2.32 o
   9   5   7        8.77       10.32      2.35 o
  10   5   7        0.00        3.60      2.75 o
  -9   6   7        4.76        4.30      3.41 o
  -8   6   7       24.13       35.01      4.23 o
  -7   6   7        3.63       -2.61      2.61 o
  -6   6   7       94.92      106.40      6.03 o
  -5   6   7       12.36        7.77      2.86 o
  -4   6   7        1.41       -1.86      1.91 o
  -3   6   7        7.97       11.77      1.66 o
  -2   6   7        0.06        1.21      0.92 o
  -1   6   7       48.62       56.20      1.82 o
   0   6   7       69.36       64.03      1.99 o
   1   6   7        3.30        1.81      0.78 o
   2   6   7        0.03       -0.71      0.71 o
   3   6   7       90.33       71.30      2.18 o
   4   6   7       57.99       59.75      2.09 o
   5   6   7       33.57       36.63      2.86 o
   6   6   7       31.31       28.48      2.95 o
   7   6   7        1.78        5.16      1.92 o
   8   6   7        0.09        2.39      3.31 o
   9   6   7        0.04        1.30      2.07 o
  10   6   7        4.70        8.26      3.06 o
  -8   7   7       37.51       33.55      4.84 o
  -7   7   7        1.10        2.27      3.12 o
  -6   7   7        7.95        6.64      4.20 o
  -5   7   7       14.99        8.69      3.04 o
  -4   7   7       36.34       34.86      3.77 o
  -3   7   7       59.62       56.66      4.08 o
  -2   7   7        5.74        4.25      1.20 o
  -1   7   7        0.27       -0.76      0.76 o
   0   7   7       22.40       19.92      1.37 o
   1   7   7       16.76       18.25      1.63 o
   2   7   7       25.22       16.95      1.35 o
   3   7   7       45.94       53.68      2.59 o
   4   7   7      236.09      219.23      6.87 o
   5   7   7        9.26        5.17      1.65 o
   6   7   7       26.30       28.59      2.67 o
   7   7   7        1.85        1.13      2.02 o
   8   7   7        0.01       -0.33      2.14 o
   9   7   7        0.51       -0.62      2.07 o
  -7   8   7       29.37       28.51      4.41 o
  -6   8   7        1.25       -1.77      2.86 o
  -5   8   7        1.48       -1.51      2.68 o
  -4   8   7       20.95       23.45      3.59 o
  -3   8   7        1.95        1.64      1.68 o
  -2   8   7        2.52        0.13      1.19 o
  -1   8   7       10.01       11.12      2.07 o
   0   8   7        2.44        1.53      2.24 o
   1   8   7        3.50        3.99      1.21 o
   2   8   7        6.52        6.53      2.24 o
   3   8   7        0.75        1.50      1.36 o
   4   8   7       45.78       49.42      2.65 o
   5   8   7        0.01       -1.28      1.28 o
   6   8   7        0.18        0.20      1.32 o
   7   8   7        7.60       10.66      1.99 o
   8   8   7        0.13        1.14      1.94 o
  -6   9   7        0.01       -3.56      3.82 o
  -5   9   7        7.92        3.06      3.23 o
  -4   9   7       34.77       32.70      4.02 o
  -3   9   7        0.11        1.48      2.63 o
  -2   9   7        3.02        3.38      1.40 o
  -1   9   7        1.81        2.62      1.34 o
   0   9   7        0.09        0.19      1.14 o
   1   9   7        1.86        3.50      1.41 o
   2   9   7        8.77       16.02      1.83 o
   3   9   7        0.17        3.25      1.46 o
   4   9   7       56.32       59.36      2.92 o
   5   9   7        6.16        2.63      1.56 o
   6   9   7        0.00       -0.76      1.92 o
   7   9   7        0.81        1.16      2.01 o
   8   9   7        0.06       10.69      5.60 o
  -5  10   7       13.06       21.36      4.20 o
  -4  10   7       13.21       13.92      3.77 o
  -3  10   7        3.79        3.24      2.93 o
  -2  10   7        0.02       -0.14      1.55 o
  -1  10   7        6.27        6.67      1.52 o
   0  10   7        0.01        0.11      1.45 o
   1  10   7       13.28        9.74      1.76 o
   2  10   7        0.97        2.60      1.98 o
   3  10   7        0.18        2.37      1.57 o
   4  10   7       19.38       19.34      2.35 o
   5  10   7        0.56       -1.47      1.47 o
   6  10   7        1.04        1.40      2.07 o
  -3  11   7        2.81       11.84      3.56 o
  -2  11   7       17.23       20.66      3.23 o
  -1  11   7       11.63       13.69      2.44 o
   0  11   7        0.66        0.85      1.68 o
   1  11   7        0.49        0.90      1.83 o
   2  11   7        5.45        6.23      1.87 o
   3  11   7        1.86        3.82      2.28 o
   4  11   7        1.15       -1.05      1.64 o
   5  11   7        0.46        3.78      2.44 o
  -3 -10   8        0.00       -0.12      2.43 o
  -2 -10   8        2.22        4.55      2.27 o
  -1 -10   8        0.70        0.64      2.07 o
   0 -10   8        3.04        6.25      2.97 o
   1 -10   8        2.81        8.91      4.58 o
   2 -10   8        3.31        7.64      4.84 o
  -5  -9   8        0.01       -2.18      2.18 o
  -4  -9   8        1.37        0.40      2.20 o
  -3  -9   8        0.02       -0.97      1.96 o
  -2  -9   8        0.34       -0.95      1.85 o
  -1  -9   8        0.35       -1.50      1.50 o
   0  -9   8        3.43        4.68      2.14 o
   1  -9   8       14.12       27.11      3.51 o
   2  -9   8       10.56        2.80      4.33 o
   3  -9   8        0.00        3.06      4.07 o
   4  -9   8        0.77       -1.57      2.93 o
   5  -9   8        0.01       -0.13      3.24 o
  -7  -8   8        0.13       -2.38      2.38 o
  -6  -8   8        6.54        8.91      2.87 o
  -5  -8   8        1.37       -1.37      2.09 o
  -4  -8   8        1.99       -0.01      3.30 o
  -3  -8   8        0.83       -1.20      1.78 o
  -2  -8   8        8.68        7.96      1.78 o
  -1  -8   8        2.01        5.33      1.68 o
   0  -8   8       19.27       23.03      2.11 o
   1  -8   8       34.16       41.48      3.87 o
   2  -8   8        0.35        0.37      2.80 o
   3  -8   8        2.23        2.42      3.95 o
   4  -8   8        4.11        2.67      4.20 o
   5  -8   8        0.40       -0.64      3.18 o
   6  -8   8        1.46        5.24      3.56 o
  -8  -7   8        0.45       -0.58      2.58 o
  -7  -7   8       21.09       22.13      3.38 o
  -6  -7   8        0.01       -0.86      2.16 o
  -5  -7   8       46.02       45.55      3.60 o
  -4  -7   8        5.05        5.70      2.10 o
  -3  -7   8        6.89       10.06      2.17 o
  -2  -7   8       10.84       11.19      1.74 o
  -1  -7   8       12.94       15.65      1.81 o
   0  -7   8       21.22       22.99      2.03 o
   1  -7   8      161.80      149.42      5.49 o
   2  -7   8       45.08       43.42      4.46 o
   3  -7   8       10.69        7.70      2.53 o
   4  -7   8        0.55       -1.21      2.43 o
   5  -7   8       18.55        9.60      5.98 o
   6  -7   8        2.11        0.36      2.79 o
   7  -7   8        2.59        6.66      3.82 o
  -8  -6   8        1.05        1.23      2.59 o
  -7  -6   8        8.48        7.86      2.71 o
  -6  -6   8        3.75        0.15      2.03 o
  -5  -6   8       12.07       15.72      2.54 o
  -4  -6   8       25.97       31.44      2.91 o
  -3  -6   8       26.54       27.33      1.77 o
  -2  -6   8        6.56        2.06      1.05 o
  -1  -6   8        0.21        0.91      0.95 o
   0  -6   8        3.28        7.89      1.59 o
   1  -6   8       87.90       68.21      3.48 o
   2  -6   8        3.24        1.40      1.98 o
   3  -6   8       10.53        7.77      1.55 o
   4  -6   8        9.17        8.29      1.94 o
   5  -6   8        5.61        2.51      1.98 o
   6  -6   8       11.12       11.17      3.29 o
   7  -6   8        5.42        6.10      2.54 o
   8  -6   8       13.24       10.19      2.82 o
  -9  -5   8        0.23       -0.85      2.32 o
  -8  -5   8        4.36        8.31      3.44 o
  -7  -5   8        4.47        4.02      2.34 o
  -6  -5   8        3.83        0.86      1.85 o
  -5  -5   8        2.75        0.43      1.58 o
  -4  -5   8        0.01       -0.94      1.05 o
  -3  -5   8        3.62        6.96      1.20 o
  -2  -5   8       31.48       46.57      1.80 o
  -1  -5   8       37.19       47.68      1.76 o
   0  -5   8       36.72       38.92      1.30 o
   1  -5   8        2.41        4.11      0.97 o
   2  -5   8       46.24       44.08      2.52 o
   3  -5   8       25.63       19.60      1.91 o
   4  -5   8       25.78       18.42      1.80 o
   5  -5   8        0.71       -1.80      1.92 o
   6  -5   8        1.43        1.91      1.98 o
   7  -5   8        9.13       10.52      2.45 o
   8  -5   8        2.48        5.17      5.78 o
   9  -5   8        4.35        0.65      3.63 o
  -9  -4   8       10.28        5.62      2.49 o
  -8  -4   8       15.71       17.63      2.75 o
  -7  -4   8        0.71       -1.74      1.74 o
  -6  -4   8       36.54       44.07      3.14 o
  -5  -4   8       12.00       14.29      2.26 o
  -4  -4   8       27.28       29.10      1.42 o
  -3  -4   8        9.42        9.86      0.80 o
  -2  -4   8      598.60      577.37      8.60 o
  -1  -4   8      351.51      326.56      4.74 o
   0  -4   8      166.32      165.76      3.37 o
   1  -4   8       31.17       26.19      0.99 o
   2  -4   8       22.39       35.93      2.35 o
   3  -4   8       25.49       36.09      1.73 o
   4  -4   8        0.31       -0.87      1.18 o
   5  -4   8        2.15        2.02      1.46 o
   6  -4   8       26.02       24.83      2.49 o
   7  -4   8        2.23        2.33      1.96 o
   8  -4   8        3.93        4.34      2.23 o
   9  -4   8       21.71       24.16      2.99 o
 -10  -3   8        5.70        4.07      6.36 o
  -9  -3   8        2.96        7.13      5.35 o
  -8  -3   8       21.34       30.01      2.32 o
  -7  -3   8        2.97        0.71      1.33 o
  -6  -3   8       49.86       57.56      2.27 o
  -5  -3   8      118.94      126.09      3.09 o
  -4  -3   8      108.28       98.88      2.49 o
  -3  -3   8      104.54       95.20      2.19 o
  -2  -3   8       68.93       65.46      1.43 o
  -1  -3   8      871.08      888.41     15.20 o
   0  -3   8      162.48      161.73      3.59 o
   1  -3   8      489.75      522.67      8.31 o
   2  -3   8       36.39       40.06      2.60 o
   3  -3   8        1.35        1.48      0.88 o
   4  -3   8       24.71       33.52      1.90 o
   5  -3   8      186.99      167.36      4.74 o
   6  -3   8      101.30       84.04      3.28 o
   7  -3   8       41.63       41.42      2.93 o
   8  -3   8        5.79        3.60      2.08 o
   9  -3   8       23.07       25.37      3.26 o
  10  -3   8        6.75       15.28      5.09 o
 -10  -2   8        0.46       -3.31      3.31 o
  -9  -2   8        9.65        2.39      2.54 o
  -8  -2   8        0.04       -0.43      1.41 o
  -7  -2   8       19.55       19.99      1.86 o
  -6  -2   8        3.72        6.97      1.18 o
  -5  -2   8      121.84      104.76      2.67 o
  -4  -2   8       70.39       63.06      1.88 o
  -3  -2   8      348.47      360.58      6.10 o
  -2  -2   8      199.94      214.90      3.83 o
  -1  -2   8        0.53        0.88      0.62 o
   0  -2   8       39.50       52.09      1.60 o
   1  -2   8       13.00       10.79      1.03 o
   2  -2   8        1.04        1.01      0.92 o
   3  -2   8       37.65       33.53      2.01 o
   4  -2   8      265.64      292.10      6.12 o
   5  -2   8      231.29      219.72      5.62 o
   6  -2   8       28.65       20.29      2.72 o
   7  -2   8       53.30       47.22      2.94 o
   8  -2   8       16.27       21.68      2.50 o
   9  -2   8        2.66        2.92      2.50 o
  10  -2   8        0.10       -1.53      4.07 o
 -10  -1   8       21.65       23.17      4.84 o
  -9  -1   8        0.02       -0.81      5.73 o
  -8  -1   8       88.86       91.09      5.14 o
  -7  -1   8        2.20        6.13      1.19 o
  -6  -1   8      192.03      212.88      4.91 o
  -5  -1   8       44.34       40.05      1.60 o
  -4  -1   8       10.77       10.03      0.87 o
  -3  -1   8       10.29       12.69      1.57 o
  -2  -1   8       20.85       21.02      0.96 o
  -1  -1   8       59.20       52.63      1.63 o
   0  -1   8       11.06       27.03      1.06 o
   1  -1   8       18.69       30.81      0.87 o
   2  -1   8      338.87      269.86      6.11 o
   3  -1   8      259.93      203.01      4.96 o
   4  -1   8      667.02      632.00     10.82 o
   5  -1   8       10.37        7.52      0.91 o
   6  -1   8       33.46       32.61      2.80 o
   7  -1   8       11.68       13.07      1.90 o
   8  -1   8        2.46        0.53      2.58 o
   9  -1   8       74.04       85.03      7.38 o
  10  -1   8        1.63       -2.55      4.07 o
 -10   0   8        3.45       -3.56      3.56 o
  -9   0   8       20.22       14.51      4.07 o
  -8   0   8        3.14        0.63      1.71 o
  -7   0   8      123.41      110.08      4.32 o
  -6   0   8      100.04       90.16      3.63 o
  -5   0   8      145.46      140.23      3.48 o
  -4   0   8       32.90       31.69      1.22 o
  -3   0   8        0.73       -0.60      0.70 o
  -2   0   8      255.53      181.18      3.56 o
  -1   0   8      934.11      761.46     12.91 o
   0   0   8      375.65      404.22      6.33 o
   1   0   8      217.93      158.29      3.05 o
   2   0   8      355.57      347.09      6.08 o
   3   0   8      860.21      909.33     15.35 o
   4   0   8      492.98      496.71      8.69 o
   5   0   8       81.68       77.08      2.00 o
   6   0   8        6.65        8.49      1.32 o
   7   0   8        2.77        2.60      1.73 o
   8   0   8       97.53       95.88      5.21 o
   9   0   8       44.90       40.99      5.60 o
  10   0   8       15.35       13.75      4.58 o
 -10   1   8        0.55        0.00      3.82 o
  -9   1   8       15.95       13.49      4.07 o
  -8   1   8        5.88        4.50      2.14 o
  -7   1   8        1.17       -0.76      1.54 o
  -6   1   8       90.65       89.81      3.29 o
  -5   1   8      173.14      179.92      4.39 o
  -4   1   8       96.15       88.52      2.97 o
  -3   1   8       33.65       31.69      1.44 o
  -2   1   8      639.46      693.32     11.91 o
  -1   1   8       28.35       32.55      0.91 o
   0   1   8      538.32      498.34      7.81 o
   1   1   8       16.10       18.82      0.88 o
   2   1   8      208.65      208.42      3.91 o
   3   1   8        1.86        2.94      0.51 o
   4   1   8      498.97      513.11      8.28 o
   5   1   8       98.96       92.05      2.30 o
   6   1   8      117.73       96.77      2.50 o
   7   1   8        1.79       -0.13      1.95 o
   8   1   8       32.04       38.20      3.56 o
   9   1   8       42.37       45.28      3.95 o
  10   1   8        1.40       -2.29      3.56 o
  11   1   8        7.44        3.82      4.33 o
 -10   2   8        0.02        0.76      4.07 o
  -9   2   8        0.01       -1.90      2.20 o
  -8   2   8       11.71       10.95      2.50 o
  -7   2   8       77.62       71.29      4.32 o
  -6   2   8       18.36       13.19      1.97 o
  -5   2   8       67.89       74.18      3.41 o
  -4   2   8       72.42       74.01      2.32 o
  -3   2   8       57.37       67.13      3.41 o
  -2   2   8      254.44      234.76      5.49 o
  -1   2   8        0.84        6.62      0.54 o
   0   2   8      936.86     1036.74     15.82 o
   1   2   8       31.26       42.96      1.10 o
   2   2   8      154.87      175.00      3.43 o
   3   2   8      199.45      156.27      2.94 o
   4   2   8      325.59      326.12      5.53 o
   5   2   8       49.88       47.10      1.59 o
   6   2   8       38.22       33.79      1.67 o
   7   2   8       83.42       69.88      2.81 o
   8   2   8       19.71       20.73      3.00 o
   9   2   8        2.94        3.06      2.39 o
  10   2   8        3.96        7.64      3.82 o
 -10   3   8        0.95       -0.02      2.63 o
  -9   3   8       14.19       15.46      4.84 o
  -8   3   8       58.41       61.08      6.87 o
  -7   3   8      200.82      202.11      8.10 o
  -6   3   8      279.81      277.17     11.33 o
  -5   3   8      129.73      140.53      4.26 o
  -4   3   8      236.82      293.36      8.21 o
  -3   3   8        9.94       13.63      1.25 o
  -2   3   8       59.00       69.05      2.17 o
  -1   3   8        0.03       -0.22      0.49 o
   0   3   8      145.47      145.05      2.75 o
   1   3   8       85.75      126.70      2.29 o
   2   3   8      651.91      656.32     11.35 o
   3   3   8       33.51       35.74      1.19 o
   4   3   8       11.73       10.64      0.79 o
   5   3   8        0.09       -0.38      0.65 o
   6   3   8       12.52       17.05      1.60 o
   7   3   8      180.76      177.81      5.80 o
   8   3   8       49.73       50.29      5.86 o
   9   3   8       22.61       32.31      9.42 o
  10   3   8       12.90       14.07      3.12 o
 -10   4   8        1.49       -4.19      4.20 o
  -9   4   8        8.24       12.11      3.15 o
  -8   4   8       59.42       52.70      4.33 o
  -7   4   8       70.22       79.43      4.95 o
  -6   4   8      405.25      423.76     14.12 o
  -5   4   8      109.57      126.82      4.70 o
  -4   4   8       27.53       41.73      2.30 o
  -3   4   8      100.88      148.71      3.69 o
  -2   4   8      222.81      329.84      9.89 o
  -1   4   8      268.68      280.68      5.77 o
   0   4   8        0.25       -0.52      0.52 o
   1   4   8        0.62        1.15      0.48 o
   2   4   8        0.65        0.42      0.46 o
   3   4   8      279.99      252.05      4.52 o
   4   4   8      201.36      183.10      3.85 o
   5   4   8      259.47      226.76      5.23 o
   6   4   8        5.62        8.76      1.51 o
   7   4   8       34.22       32.10      2.66 o
   8   4   8        0.05       -1.91      1.91 o
   9   4   8       10.51        6.63      2.57 o
  10   4   8        1.77        2.34      2.61 o
  -9   5   8        0.15       -2.63      2.63 o
  -8   5   8        3.67        6.99      2.97 o
  -7   5   8        0.38       -0.04      2.50 o
  -6   5   8       45.61       48.42      4.14 o
  -5   5   8      136.89      152.34      5.68 o
  -4   5   8        9.80        8.99      1.68 o
  -3   5   8       36.81       44.18      5.11 o
  -2   5   8       96.28      116.10      3.13 o
  -1   5   8        1.29        2.29      0.78 o
   0   5   8      116.26      136.36      2.78 o
   1   5   8        3.86        4.96      0.69 o
   2   5   8        5.49        4.53      0.79 o
   3   5   8      237.52      220.83      4.08 o
   4   5   8       64.24       51.16      2.13 o
   5   5   8       94.08      103.11      3.21 o
   6   5   8       40.68       37.23      4.07 o
   7   5   8       18.89       15.34      2.32 o
   8   5   8       11.88       12.75      2.93 o
   9   5   8        0.22        3.71      2.31 o
  10   5   8        0.31       -0.85      3.31 o
  -9   6   8        4.30        8.34      3.59 o
  -8   6   8       30.67       33.69      4.32 o
  -7   6   8        5.00       10.17      3.15 o
  -6   6   8        8.18       11.59      3.04 o
  -5   6   8       45.52       45.36      4.13 o
  -4   6   8        6.27        1.86      1.29 o
  -3   6   8       59.73       74.05      3.13 o
  -2   6   8        0.03       -0.85      0.85 o
  -1   6   8        1.61       -0.59      0.72 o
   0   6   8       61.02       56.50      1.90 o
   1   6   8       10.53       15.55      1.13 o
   2   6   8      144.35      130.23      3.08 o
   3   6   8       42.12       36.92      1.91 o
   4   6   8      316.71      275.50      5.59 o
   5   6   8       75.55       64.88      3.58 o
   6   6   8        0.83       -1.61      1.61 o
   7   6   8       26.53       27.45      2.99 o
   8   6   8        2.10        1.17      2.07 o
   9   6   8        1.60        4.16      2.23 o
  -8   7   8        0.13        1.72      5.73 o
  -7   7   8       76.68       80.99      7.89 o
  -6   7   8        0.59       -2.61      2.61 o
  -5   7   8        5.64        0.58      2.68 o
  -4   7   8        5.46        2.93      2.57 o
  -3   7   8       85.13       91.54      3.72 o
  -2   7   8       29.81       25.55      1.80 o
  -1   7   8       49.96       56.64      1.98 o
   0   7   8       20.38       14.67      1.26 o
   1   7   8       61.65       57.13      2.10 o
   2   7   8      264.23      250.18      7.01 o
   3   7   8      102.79       92.95      3.39 o
   4   7   8      386.70      403.16      9.44 o
   5   7   8       68.77       78.64      3.19 o
   6   7   8        4.16        4.33      1.83 o
   7   7   8        3.39        4.72      1.96 o
   8   7   8        4.43        0.41      2.32 o
   9   7   8        0.01        0.42      2.20 o
  -7   8   8        9.50       11.90      4.84 o
  -6   8   8       10.22        9.29      3.42 o
  -5   8   8        2.22       -0.98      3.69 o
  -4   8   8        5.21        9.06      3.04 o
  -3   8   8       81.86       90.58      4.95 o
  -2   8   8        6.89        9.48      1.52 o
  -1   8   8      246.12      219.52      5.25 o
   0   8   8       35.06       40.67      2.06 o
   1   8   8       31.15       30.75      1.80 o
   2   8   8       47.50       59.77      2.79 o
   3   8   8        6.36        2.64      1.40 o
   4   8   8       93.20       98.11      3.67 o
   5   8   8        0.00       -1.43      1.43 o
   6   8   8        0.00       -0.23      1.36 o
   7   8   8        0.94        1.90      1.59 o
   8   8   8        2.62        1.16      3.44 o
  -6   9   8        2.09        2.16      3.36 o
  -5   9   8        4.62        2.67      3.95 o
  -4   9   8        0.90        3.13      2.81 o
  -3   9   8       39.20       41.07      3.25 o
  -2   9   8       15.85       12.86      2.23 o
  -1   9   8        9.83       10.07      1.50 o
   0   9   8        5.92        8.42      1.41 o
   1   9   8       13.40       11.96      1.73 o
   2   9   8        0.00        1.39      1.33 o
   3   9   8       42.09       35.18      2.36 o
   4   9   8       13.92       16.80      1.94 o
   5   9   8        0.27       -0.59      1.37 o
   6   9   8        2.80        3.30      1.66 o
   7   9   8        0.36       -0.60      1.67 o
  -5  10   8        1.33       -3.28      3.30 o
  -4  10   8        3.60        3.99      3.41 o
  -3  10   8        4.05        2.67      4.07 o
  -2  10   8       17.00       17.47      2.06 o
  -1  10   8        4.02        2.68      1.42 o
   0  10   8        1.76       -1.28      1.44 o
   1  10   8       10.71        5.89      1.65 o
   2  10   8       20.46       19.20      2.09 o
   3  10   8       13.86       12.39      1.90 o
   4  10   8        0.56        0.27      1.77 o
   5  10   8        0.68        1.09      1.48 o
   6  10   8        0.00       -1.03      1.54 o
  -3  11   8        0.31        2.86      3.11 o
  -2  11   8        3.55        3.82      2.26 o
  -1  11   8        9.90        9.72      2.32 o
   0  11   8       16.97       19.08      2.46 o
   1  11   8        2.54        1.36      1.92 o
   2  11   8        0.58        1.26      1.64 o
   3  11   8       14.84       19.35      2.68 o
   4  11   8        0.54        2.42      1.73 o
  -2 -10   9        0.14        0.03      2.29 o
  -1 -10   9        0.16        3.03      2.31 o
   0 -10   9        1.11       -2.29      2.70 o
   1 -10   9        3.19        5.86      4.58 o
  -5  -9   9        0.47       -0.92      2.40 o
  -4  -9   9        0.24       -0.42      2.24 o
  -3  -9   9        0.00        2.63      2.18 o
  -2  -9   9        2.98        1.77      2.03 o
  -1  -9   9        2.21       -0.04      1.81 o
   0  -9   9        9.42       10.95      2.88 o
   1  -9   9       21.44       24.70      5.98 o
   2  -9   9        0.27        1.78      4.07 o
   3  -9   9        0.80        1.27      4.33 o
   4  -9   9        2.14       -0.51      4.33 o
  -6  -8   9        0.08        2.24      2.56 o
  -5  -8   9        1.87       -1.95      2.10 o
  -4  -8   9        0.77       -0.35      1.98 o
  -3  -8   9        1.03       -1.71      1.73 o
  -2  -8   9        0.67        0.07      1.46 o
  -1  -8   9        3.26        1.67      1.50 o
   0  -8   9       45.30       51.03      3.87 o
   1  -8   9       15.04       10.78      5.60 o
   2  -8   9        0.64        1.50      2.39 o
   3  -8   9        2.84       -3.56      3.56 o
   4  -8   9        1.28        2.41      2.86 o
   5  -8   9        0.04        0.97      7.26 o
   6  -8   9       15.67       12.22      3.69 o
  -7  -7   9        0.39        4.77      2.63 o
  -6  -7   9        2.74        3.71      2.45 o
  -5  -7   9        0.15       -1.96      1.96 o
  -4  -7   9        3.84        6.40      2.16 o
  -3  -7   9        8.33        5.19      2.00 o
  -2  -7   9        1.61        6.11      1.59 o
  -1  -7   9        3.07       -1.30      1.30 o
   0  -7   9       62.62       66.21      3.81 o
   1  -7   9       70.58       71.31      3.82 o
   2  -7   9        6.19        4.86      2.43 o
   3  -7   9        1.98        2.39      2.43 o
   4  -7   9        0.02       -1.15      2.52 o
   5  -7   9        0.91        2.42      2.70 o
   6  -7   9        5.03        2.89      2.97 o
   7  -7   9        0.27       -1.72      3.31 o
  -8  -6   9        2.13        0.23      2.40 o
  -7  -6   9        1.20       -2.12      2.12 o
  -6  -6   9        0.62       -1.34      2.00 o
  -5  -6   9       11.76       11.06      2.37 o
  -4  -6   9        0.62       -1.05      1.74 o
  -3  -6   9        7.58        4.97      1.28 o
  -2  -6   9        8.46        9.87      1.30 o
  -1  -6   9       16.52        9.46      1.54 o
   0  -6   9       37.52       33.27      3.16 o
   1  -6   9        0.17       -1.62      1.62 o
   2  -6   9        8.06        7.56      2.67 o
   3  -6   9       12.15       14.32      3.95 o
   4  -6   9        2.13        2.28      3.54 o
   5  -6   9       27.82       26.60      3.51 o
   6  -6   9        1.21        1.11      2.61 o
   7  -6   9        6.59       10.48      7.38 o
   8  -6   9        1.23        3.54      3.23 o
  -9  -5   9        6.89        6.72      2.80 o
  -8  -5   9        6.65        9.21      2.60 o
  -7  -5   9        1.64       -2.05      2.05 o
  -6  -5   9        0.46       -1.70      1.81 o
  -5  -5   9       32.42       38.72      3.07 o
  -4  -5   9       26.60       29.06      1.80 o
  -3  -5   9       12.58        7.70      1.23 o
  -2  -5   9        8.50        5.12      1.12 o
  -1  -5   9       17.23        9.00      1.06 o
   0  -5   9      185.15      171.62      4.10 o
   1  -5   9        6.84        7.01      1.71 o
   2  -5   9      162.53      155.07      5.29 o
   3  -5   9       22.68       31.44      2.21 o
   4  -5   9       27.64       27.57      2.48 o
   5  -5   9       34.86       34.96      2.77 o
   6  -5   9       61.65       66.11      5.92 o
   7  -5   9       60.14       62.87      6.06 o
   8  -5   9        0.68       -0.30      2.24 o
   9  -5   9        6.37       18.08      5.09 o
  -9  -4   9        2.76        1.22      2.23 o
  -8  -4   9       19.51       17.91      3.22 o
  -7  -4   9        2.05        2.14      1.94 o
  -6  -4   9        7.02        6.92      1.87 o
  -5  -4   9       12.89        9.91      1.48 o
  -4  -4   9       40.82       31.85      1.79 o
  -3  -4   9       57.51       51.09      2.11 o
  -2  -4   9      230.25      223.55      4.60 o
  -1  -4   9      162.83      200.95      4.50 o
   0  -4   9      111.25      133.25      3.25 o
   1  -4   9       17.46       19.67      0.92 o
   2  -4   9       20.77       19.65      2.68 o
   3  -4   9       97.50       98.36      3.18 o
   4  -4   9       19.48       12.21      1.60 o
   5  -4   9       30.48       29.61      2.19 o
   6  -4   9       43.41       45.07      3.04 o
   7  -4   9       30.30       32.37      2.94 o
   8  -4   9        1.19        0.08      2.15 o
   9  -4   9        2.93       -1.21      2.30 o
 -10  -3   9        0.87        2.55      6.11 o
  -9  -3   9        0.40        0.00      5.09 o
  -8  -3   9        0.59       -3.24      3.34 o
  -7  -3   9       50.59       37.42      3.00 o
  -6  -3   9        2.39        2.95      1.17 o
  -5  -3   9      243.09      240.44      4.95 o
  -4  -3   9       38.71       39.69      1.60 o
  -3  -3   9       92.04       97.01      2.26 o
  -2  -3   9      194.27      186.37      3.93 o
  -1  -3   9        4.05        3.41      0.90 o
   0  -3   9       21.59       21.97      1.20 o
   1  -3   9      104.41      106.61      2.06 o
   2  -3   9      138.45      138.33      3.75 o
   3  -3   9       20.47       19.18      1.47 o
   4  -3   9      140.19      130.07      3.93 o
   5  -3   9       42.81       40.86      2.35 o
   6  -3   9        2.53        1.02      1.47 o
   7  -3   9       55.37       48.36      3.13 o
   8  -3   9       15.33       14.57      2.53 o
   9  -3   9        0.02       -2.15      2.15 o
  10  -3   9        0.30        0.00      4.33 o
  -9  -2   9        1.32        0.85      2.58 o
  -8  -2   9        2.84        2.49      1.50 o
  -7  -2   9       27.82       33.29      3.07 o
  -6  -2   9        4.58        9.18      1.42 o
  -5  -2   9        0.42        0.03      0.84 o
  -4  -2   9       13.59       25.69      1.67 o
  -3  -2   9      170.16      151.53      3.01 o
  -2  -2   9      116.06      123.38      2.50 o
  -1  -2   9      224.85      219.83      4.69 o
   0  -2   9      424.13      401.60      7.87 o
   1  -2   9      242.33      243.90      4.95 o
   2  -2   9      697.75      689.29     14.69 o
   3  -2   9      157.01      175.01      4.49 o
   4  -2   9       83.58       94.34      3.04 o
   5  -2   9      283.66      303.08      7.31 o
   6  -2   9       36.11       30.13      2.18 o
   7  -2   9       74.08       75.38      6.60 o
   8  -2   9       18.54       21.00      2.49 o
   9  -2   9       55.47       48.88      4.23 o
  10  -2   9        0.68       -4.07      4.07 o
 -10  -1   9        7.56        9.42      4.33 o
  -9  -1   9       12.95       10.23      2.97 o
  -8  -1   9        4.48        3.13      2.39 o
  -7  -1   9        0.99       -0.45      1.04 o
  -6  -1   9        0.47       -0.23      0.97 o
  -5  -1   9      159.81      156.86      3.50 o
  -4  -1   9      353.65      352.50      6.56 o
  -3  -1   9     2009.68     1963.06     32.68 o
  -2  -1   9      135.75      113.37      2.48 o
  -1  -1   9       42.31       32.16      1.32 o
   0  -1   9       18.78       20.11      1.01 o
   1  -1   9      364.54      302.45      5.37 o
   2  -1   9      761.99      703.23     14.91 o
   3  -1   9      104.73       97.57      2.90 o
   4  -1   9      629.64      646.23     13.98 o
   5  -1   9      231.66      251.67      7.19 o
   6  -1   9      543.95      569.48     14.59 o
   7  -1   9       14.52       12.82      2.68 o
   8  -1   9       48.15       59.08      4.23 o
   9  -1   9        0.92       -2.80      3.56 o
  10  -1   9        7.48        8.66      4.58 o
 -10   0   9        0.05       -2.55      3.56 o
  -9   0   9       17.92       13.49      4.07 o
  -8   0   9       10.06       17.52      2.28 o
  -7   0   9        0.94        1.69      1.63 o
  -6   0   9       38.04       46.22      1.97 o
  -5   0   9      101.08      107.13      3.04 o
  -4   0   9      119.64      124.74      3.18 o
  -3   0   9      906.15      922.37     15.76 o
  -2   0   9        2.27        3.25      0.63 o
  -1   0   9      267.74      282.58      5.19 o
   0   0   9      568.35      563.05      8.73 o
   1   0   9      151.53      142.11      2.82 o
   2   0   9        6.98       23.01      0.86 o
   3   0   9      321.03      291.56      5.28 o
   4   0   9      160.59      157.77      2.91 o
   5   0   9      293.87      281.66      6.41 o
   6   0   9      584.99      576.06     14.64 o
   7   0   9      164.52      191.64      6.70 o
   8   0   9        0.12        1.27      2.52 o
   9   0   9        2.10        0.51      3.56 o
  10   0   9       10.40        9.93      4.33 o
 -10   1   9       11.24        2.55      3.82 o
  -9   1   9        0.00       -2.55      3.31 o
  -8   1   9       28.73       29.04      2.65 o
  -7   1   9       22.39       16.60      2.21 o
  -6   1   9       29.12       29.20      2.32 o
  -5   1   9       30.62       48.49      2.05 o
  -4   1   9       50.66       45.08      1.84 o
  -3   1   9       16.94       13.13      0.94 o
  -2   1   9       13.24       13.13      0.89 o
  -1   1   9     1612.15     1581.65     22.31 o
   0   1   9       96.47       69.14      1.55 o
   1   1   9      110.51       92.56      2.13 o
   2   1   9      378.22      446.94      7.24 o
   3   1   9       53.85       55.20      1.72 o
   4   1   9      230.76      249.46      4.36 o
   5   1   9        2.97        2.08      0.79 o
   6   1   9      121.05      107.32      2.70 o
   7   1   9        0.92        1.14      2.20 o
   8   1   9       48.28       48.78      3.95 o
   9   1   9        0.44        0.64      2.52 o
  10   1   9       11.37       15.53      4.58 o
 -10   2   9        0.94        0.76      4.07 o
  -9   2   9        3.93        2.67      5.47 o
  -8   2   9        0.12        1.11      2.14 o
  -7   2   9       36.71       34.77      2.85 o
  -6   2   9      141.04      153.08      5.35 o
  -5   2   9      511.46      522.16     11.78 o
  -4   2   9      288.90      316.75      6.63 o
  -3   2   9      259.70      249.60      8.82 o
  -2   2   9       42.02       41.06      1.68 o
  -1   2   9       81.28       67.25      1.50 o
   0   2   9     1163.61     1107.15     16.92 o
   1   2   9      296.57      373.81      6.08 o
   2   2   9       33.89       49.21      1.84 o
   3   2   9      441.99      482.19      9.42 o
   4   2   9       30.30       26.93      1.21 o
   5   2   9       86.60       80.02      2.67 o
   6   2   9        4.74        5.39      1.10 o
   7   2   9       44.45       43.32      2.30 o
   8   2   9       75.44       74.59      4.64 o
   9   2   9       22.18       28.67      7.00 o
  10   2   9        2.67        3.31      3.82 o
 -10   3   9        0.90        0.03      2.75 o
  -9   3   9        7.93        6.43      2.79 o
  -8   3   9       41.21       34.50      3.60 o
  -7   3   9       14.47       13.06      2.61 o
  -6   3   9      137.24      132.07      5.04 o
  -5   3   9      115.87      127.39      4.06 o
  -4   3   9      301.68      329.68      7.72 o
  -3   3   9      143.08      150.53      5.21 o
  -2   3   9       18.39       21.64      0.95 o
  -1   3   9        1.42        4.95      0.84 o
   0   3   9       61.21       58.24      1.51 o
   1   3   9      121.23      114.78      2.17 o
   2   3   9       25.74       21.09      0.96 o
   3   3   9      534.34      524.49      8.57 o
   4   3   9      198.05      184.06      3.51 o
   5   3   9       82.95       80.20      2.23 o
   6   3   9        2.22        3.52      1.24 o
   7   3   9        2.15        4.08      1.39 o
   8   3   9       11.87       10.00      2.57 o
   9   3   9        8.27        9.24      3.95 o
  10   3   9        5.49        2.78      2.79 o
  -9   4   9        7.90        5.30      2.97 o
  -8   4   9        0.01       -2.39      2.39 o
  -7   4   9       25.74       19.77      3.06 o
  -6   4   9       39.71       32.83      2.93 o
  -5   4   9      224.87      246.77      7.62 o
  -4   4   9       12.03       22.11      1.98 o
  -3   4   9       72.42       75.15      3.03 o
  -2   4   9       73.39      117.88      2.57 o
  -1   4   9       81.09      107.13      2.60 o
   0   4   9      324.01      297.74      5.17 o
   1   4   9       43.51       54.43      1.44 o
   2   4   9       54.82       48.90      1.36 o
   3   4   9      150.25      159.36      3.47 o
   4   4   9       16.13       23.66      1.36 o
   5   4   9        6.90       11.48      1.81 o
   6   4   9       38.06       35.27      2.33 o
   7   4   9        0.12       -0.06      1.68 o
   8   4   9        3.81        3.72      1.94 o
   9   4   9        2.94        5.01      2.57 o
  10   4   9        0.02        1.60      2.80 o
  -9   5   9        0.44        1.75      3.04 o
  -8   5   9        1.40        4.71      3.44 o
  -7   5   9       24.84       26.71      3.60 o
  -6   5   9       54.47       49.77      4.14 o
  -5   5   9       32.11       32.87      3.42 o
  -4   5   9       26.24       36.36      2.46 o
  -3   5   9      133.44      194.24      9.44 o
  -2   5   9        7.84        8.31      0.94 o
  -1   5   9      183.29      213.21      7.68 o
   0   5   9       49.49       49.29      1.74 o
   1   5   9      272.67      231.94      4.61 o
   2   5   9      300.41      278.20      5.35 o
   3   5   9       84.27       74.23      2.16 o
   4   5   9        6.37        3.11      1.07 o
   5   5   9      371.28      363.05      7.85 o
   6   5   9       54.22       47.39      3.10 o
   7   5   9       27.53       32.88      2.84 o
   8   5   9       14.51       13.51      2.35 o
   9   5   9        4.05        1.39      2.39 o
  10   5   9        0.07       -2.22      2.50 o
  -9   6   9        3.19        4.71      3.69 o
  -8   6   9        0.71        4.94      3.23 o
  -7   6   9       16.89       18.96      3.51 o
  -6   6   9       37.65       41.13      4.14 o
  -5   6   9       58.69       63.62      4.68 o
  -4   6   9        0.80       -1.87      1.87 o
  -3   6   9      270.19      318.22     10.82 o
  -2   6   9        2.04        1.19      0.86 o
  -1   6   9      179.37      151.65      3.27 o
   0   6   9       87.05       71.41      2.35 o
   1   6   9      204.74      172.97      3.79 o
   2   6   9      193.07      185.22      4.02 o
   3   6   9        8.45       13.18      1.40 o
   4   6   9        4.23        5.69      1.21 o
   5   6   9       30.03       25.98      2.60 o
   6   6   9        0.00       -1.08      1.61 o
   7   6   9       10.60       11.78      2.16 o
   8   6   9        9.60        9.67      2.57 o
   9   6   9        5.51        3.96      3.69 o
  -8   7   9        1.45        1.73      3.30 o
  -7   7   9        0.85        0.87      3.12 o
  -6   7   9        6.23       10.64      3.15 o
  -5   7   9        2.25        0.12      2.63 o
  -4   7   9       39.42       41.11      3.27 o
  -3   7   9      282.01      282.02      7.99 o
  -2   7   9        2.60        2.80      1.21 o
  -1   7   9      166.88      148.92      3.59 o
   0   7   9        5.73        6.91      1.19 o
   1   7   9       53.01       60.22      2.35 o
   2   7   9       19.72       16.68      1.41 o
   3   7   9       90.11       84.56      3.25 o
   4   7   9       25.86       34.57      2.31 o
   5   7   9       27.46       27.86      2.11 o
   6   7   9        1.28        3.09      1.72 o
   7   7   9        0.05        0.50      1.86 o
   8   7   9        7.38        9.09      2.68 o
   9   7   9        0.59        0.62      2.44 o
  -7   8   9        8.05        1.82      3.41 o
  -6   8   9        0.28       -2.81      2.81 o
  -5   8   9        0.00       -1.84      3.31 o
  -4   8   9       45.09       46.35      5.86 o
  -3   8   9       38.52       39.49      2.70 o
  -2   8   9        0.03       -0.64      1.21 o
  -1   8   9        0.44        3.56      1.30 o
   0   8   9      121.89      116.70      3.48 o
   1   8   9        5.28        0.04      1.85 o
   2   8   9        6.07        7.45      1.49 o
   3   8   9      106.87       82.25      3.34 o
   4   8   9        6.64        8.72      2.19 o
   5   8   9        0.03       -0.18      1.52 o
   6   8   9        0.88        3.30      1.51 o
   7   8   9        0.00       -0.19      1.65 o
   8   8   9        6.69        9.11      3.69 o
  -6   9   9        7.38        8.90     10.69 o
  -5   9   9        3.82        4.90      3.30 o
  -4   9   9       33.28       31.51      7.64 o
  -3   9   9       12.61        8.82      2.29 o
  -2   9   9        9.19        7.88      1.51 o
  -1   9   9       19.09       16.51      1.98 o
   0   9   9        0.66        0.76      1.21 o
   1   9   9        3.65        6.84      1.59 o
   2   9   9        1.24        0.48      1.32 o
   3   9   9       19.24       16.28      1.84 o
   4   9   9        3.55        1.96      1.40 o
   5   9   9        0.52        2.20      1.39 o
   6   9   9        0.16       -0.32      1.49 o
   7   9   9        7.69        7.40      2.02 o
  -5  10   9        0.04       -0.04      3.36 o
  -4  10   9       20.49       20.68      3.95 o
  -3  10   9        0.12        2.97      3.00 o
  -2  10   9        7.78        4.80      1.68 o
  -1  10   9        9.55        8.95      1.65 o
   0  10   9        2.98        0.46      1.56 o
   1  10   9        0.01       -0.68      1.76 o
   2  10   9        0.02        0.47      1.48 o
   3  10   9       22.55       26.24      2.98 o
   4  10   9        0.00       -0.36      1.44 o
   5  10   9        6.69        7.62      1.94 o
   6  10   9        1.07       -1.50      1.94 o
  -3  11   9        0.61        1.70      3.42 o
  -2  11   9        0.16        0.49      2.22 o
  -1  11   9       10.11       12.49      2.54 o
   0  11   9        0.01       -0.74      1.70 o
   1  11   9        7.47        5.44      2.04 o
   2  11   9        0.15        1.65      1.68 o
   3  11   9        2.67        6.39      2.43 o
   4  11   9        0.23       -0.90      2.03 o
  -4  -9  10        1.62        2.31      2.38 o
  -3  -9  10        0.01       -0.30      2.33 o
  -2  -9  10        0.66       -1.06      1.94 o
  -1  -9  10        0.03       -0.55      2.45 o
   0  -9  10        1.18        1.15      2.70 o
   1  -9  10       11.67       11.43      3.04 o
   2  -9  10        6.10        7.38      4.33 o
   3  -9  10        1.17        6.36      4.58 o
   4  -9  10        1.65        3.31      4.84 o
  -6  -8  10        1.26        3.38      2.53 o
  -5  -8  10        2.05       -0.88      2.24 o
  -4  -8  10        0.75        2.11      2.18 o
  -3  -8  10        0.32        0.48      2.15 o
  -2  -8  10        0.81        0.69      1.54 o
  -1  -8  10        8.43        6.51      1.76 o
   0  -8  10       26.58       23.72      2.87 o
   1  -8  10        9.46        9.26      2.79 o
   2  -8  10        2.91       11.54      2.86 o
   3  -8  10        2.14        1.27      3.82 o
   4  -8  10        0.53        0.51      3.82 o
   5  -8  10        0.27       -2.29      4.07 o
  -7  -7  10        6.72        8.52      2.79 o
  -6  -7  10        1.23       -2.10      2.10 o
  -5  -7  10       10.98       12.24      3.48 o
  -4  -7  10        0.00       -1.00      1.92 o
  -3  -7  10        2.45        3.22      1.92 o
  -2  -7  10        2.36        1.73      1.49 o
  -1  -7  10        3.19        2.52      1.48 o
   0  -7  10        3.90        0.02      1.88 o
   1  -7  10        3.53        5.24      2.80 o
   2  -7  10        3.96        3.06      2.34 o
   3  -7  10       24.99       31.62      3.60 o
   4  -7  10        0.92       -1.53      3.56 o
   5  -7  10        0.01       -1.02      3.56 o
   6  -7  10        0.02        0.51      4.20 o
   7  -7  10        0.19        2.07      4.07 o
  -8  -6  10        0.10       -0.85      2.36 o
  -7  -6  10        8.26       10.60      2.75 o
  -6  -6  10        0.68       -1.99      2.05 o
  -5  -6  10       38.00       39.18      3.27 o
  -4  -6  10        2.67        1.41      1.82 o
  -3  -6  10        6.40        3.00      1.21 o
  -2  -6  10        5.69        1.76      1.51 o
  -1  -6  10        0.56       -0.16      1.66 o
   0  -6  10      162.60      166.26      5.86 o
   1  -6  10        0.52       -0.89      2.31 o
   2  -6  10       10.45       12.09      2.52 o
   3  -6  10        3.80        2.31      2.24 o
   4  -6  10       10.22        8.02      2.70 o
   5  -6  10        3.62       -1.95      4.20 o
   6  -6  10        0.72       -2.52      4.96 o
   7  -6  10        4.03        2.67      3.06 o
   8  -6  10        0.11       -1.02      4.58 o
  -8  -5  10        0.99        2.57      3.85 o
  -7  -5  10        1.73       -1.61      1.96 o
  -6  -5  10        9.22        6.02      2.16 o
  -5  -5  10        7.08        6.50      2.06 o
  -4  -5  10       46.39       43.76      2.54 o
  -3  -5  10       11.09       12.47      1.53 o
  -2  -5  10       51.05       49.87      3.05 o
  -1  -5  10        1.78        3.91      1.10 o
   0  -5  10       61.38       60.96      3.43 o
   1  -5  10       23.86       28.80      2.49 o
   2  -5  10        8.83        6.84      1.81 o
   3  -5  10        0.13       -0.11      1.88 o
   4  -5  10        9.56        3.23      2.67 o
   5  -5  10       42.96       35.20      3.69 o
   6  -5  10        4.93        1.78      2.70 o
   7  -5  10       20.06       17.12      3.51 o
   8  -5  10        2.14        2.62      3.06 o
  -9  -4  10        1.30       -0.86      2.15 o
  -8  -4  10        1.77       -1.59      2.08 o
  -7  -4  10       19.40       22.81      2.82 o
  -6  -4  10       34.37       25.80      2.78 o
  -5  -4  10        0.13        0.21      1.31 o
  -4  -4  10        0.01       -0.04      0.98 o
  -3  -4  10        2.29       -0.53      0.91 o
  -2  -4  10       13.32       21.91      1.69 o
  -1  -4  10        7.88        3.27      0.99 o
   0  -4  10        2.03        1.31      0.83 o
   1  -4  10       39.50       41.71      2.64 o
   2  -4  10        0.09       -1.37      1.37 o
   3  -4  10        9.29        5.03      2.08 o
   4  -4  10       25.80       28.78      2.28 o
   5  -4  10       36.30       34.12      3.09 o
   6  -4  10        4.61        3.19      3.21 o
   7  -4  10       25.49       29.85      2.92 o
   8  -4  10        3.38        1.02      2.29 o
   9  -4  10        0.11       -2.31      2.31 o
  -9  -3  10        1.03       -2.29      5.09 o
  -8  -3  10        5.05        4.63      1.99 o
  -7  -3  10        0.09       -0.88      1.95 o
  -6  -3  10        5.90        3.18      1.36 o
  -5  -3  10      148.32      133.31      4.18 o
  -4  -3  10       14.75       14.01      1.33 o
  -3  -3  10      516.33      500.03     10.08 o
  -2  -3  10       35.03       35.97      1.59 o
  -1  -3  10      218.05      190.33      4.35 o
   0  -3  10      217.08      190.42      4.23 o
   1  -3  10        5.99        2.50      0.55 o
   2  -3  10       24.56       24.90      2.17 o
   3  -3  10       14.62       19.65      1.79 o
   4  -3  10        0.12       -1.30      1.43 o
   5  -3  10      329.41      361.50      9.88 o
   6  -3  10        2.62       -1.26      1.55 o
   7  -3  10       14.54       15.78      2.39 o
   8  -3  10        1.14       -0.72      2.05 o
   9  -3  10       20.92       28.46      4.07 o
  -9  -2  10        8.48       12.73      5.86 o
  -8  -2  10       12.19       12.15      2.22 o
  -7  -2  10        4.59        5.60      1.46 o
  -6  -2  10       22.76       27.05      1.62 o
  -5  -2  10      329.74      373.67      7.12 o
  -4  -2  10      113.51      137.44      3.17 o
  -3  -2  10      205.16      217.49      4.04 o
  -2  -2  10       78.32       80.70      2.44 o
  -1  -2  10      110.32       91.88      2.51 o
   0  -2  10      262.42      242.67      5.08 o
   1  -2  10        1.53        2.35      0.54 o
   2  -2  10       51.13       50.30      2.00 o
   3  -2  10       33.14       39.50      3.34 o
   4  -2  10      148.09      148.93      4.18 o
   5  -2  10      221.74      224.88      6.74 o
   6  -2  10      190.77      197.66      6.35 o
   7  -2  10        5.82        4.94      1.98 o
   8  -2  10       16.90       16.94      2.97 o
   9  -2  10        4.52       10.44      4.33 o
  10  -2  10       21.33        8.91      4.84 o
  -9  -1  10       14.14       19.92      3.43 o
  -8  -1  10       13.63       11.25      2.77 o
  -7  -1  10        2.42        1.70      1.13 o
  -6  -1  10        2.31        3.74      1.06 o
  -5  -1  10       70.91       77.09      2.30 o
  -4  -1  10       51.11       50.56      1.98 o
  -3  -1  10      169.58      174.73      3.69 o
  -2  -1  10        9.13       12.91      1.53 o
  -1  -1  10        5.96        5.83      0.85 o
   0  -1  10        7.23        5.48      0.70 o
   1  -1  10       43.65       51.10      1.49 o
   2  -1  10       51.74       45.79      1.86 o
   3  -1  10       25.52       22.16      1.84 o
   4  -1  10      596.67      593.02     12.99 o
   5  -1  10      381.06      388.63     10.42 o
   6  -1  10      372.29      372.10     10.23 o
   7  -1  10       32.09       29.43      2.78 o
   8  -1  10       14.93       21.94      3.06 o
   9  -1  10        1.13        0.51      3.82 o
  10  -1  10        0.96       -1.27      3.82 o
 -10   0  10       15.80       16.04      4.58 o
  -9   0  10        4.34        4.33      3.31 o
  -8   0  10       26.09       31.54      3.13 o
  -7   0  10        9.39        7.31      1.96 o
  -6   0  10       52.00       60.43      5.72 o
  -5   0  10       40.08       41.45      2.86 o
  -4   0  10       68.32       68.26      2.40 o
  -3   0  10      162.84      137.63      3.10 o
  -2   0  10      205.10      210.16      4.16 o
  -1   0  10      119.66      109.67      2.44 o
   0   0  10     1477.28     1434.89     21.72 o
   1   0  10       42.07       35.97      4.18 o
   2   0  10      957.11      986.79     16.63 o
   3   0  10        3.79        1.36      0.70 o
   4   0  10      216.32      191.66      3.79 o
   5   0  10        3.63        3.11      1.27 o
   6   0  10        0.50        7.51      2.16 o
   7   0  10       17.58       16.83      2.18 o
   8   0  10      105.12      120.53      5.93 o
   9   0  10        5.45        2.80      3.82 o
  10   0  10        8.91        2.55      4.07 o
 -10   1  10        0.10       -1.27      3.82 o
  -9   1  10        0.47       -0.13      2.34 o
  -8   1  10        0.01        0.54      1.99 o
  -7   1  10       54.85       54.25      3.48 o
  -6   1  10      127.05      111.21      4.55 o
  -5   1  10      557.91      523.89     10.46 o
  -4   1  10      123.31      117.82      3.60 o
  -3   1  10      328.62      331.62      6.21 o
  -2   1  10       12.08       10.69      0.89 o
  -1   1  10      285.87      296.65      4.61 o
   0   1  10       35.89       36.74      1.12 o
   1   1  10     2086.48     2024.72     30.48 o
   2   1  10      148.08      162.13      3.00 o
   3   1  10       35.38       37.02      1.32 o
   4   1  10      299.13      296.36      5.11 o
   5   1  10      555.58      533.20      8.74 o
   6   1  10      479.59      501.14     10.01 o
   7   1  10      155.83      182.32      7.43 o
   8   1  10      133.16      141.41     11.20 o
   9   1  10       13.21        9.62      2.79 o
  10   1  10        3.34        3.06      3.82 o
 -10   2  10        7.43        3.31      4.33 o
  -9   2  10        6.20        6.29      2.61 o
  -8   2  10        9.99       13.85      2.79 o
  -7   2  10       25.35       23.95      2.95 o
  -6   2  10       84.48       83.90      3.88 o
  -5   2  10      455.52      401.01      9.44 o
  -4   2  10      401.11      427.60      9.43 o
  -3   2  10      354.81      340.02      7.03 o
  -2   2  10       16.76       11.13      0.94 o
  -1   2  10       57.51       75.80      1.64 o
   0   2  10      292.67      298.13      5.02 o
   1   2  10      524.44      554.32      8.77 o
   2   2  10      200.38      179.12      3.91 o
   3   2  10      461.93      461.66      9.12 o
   4   2  10      692.35      653.32     11.43 o
   5   2  10      337.65      353.32      6.62 o
   6   2  10      273.08      273.43      6.06 o
   7   2  10       31.02       34.88      3.36 o
   8   2  10      105.33      110.75      5.73 o
   9   2  10       26.34       35.98      4.46 o
  10   2  10        4.57        7.13      4.07 o
 -10   3  10        2.00        2.41      3.82 o
  -9   3  10       11.39        7.55      2.86 o
  -8   3  10        1.95       -1.00      2.24 o
  -7   3  10       46.27       39.63      3.51 o
  -6   3  10       20.78       22.46      2.44 o
  -5   3  10      216.33      228.25      7.13 o
  -4   3  10      123.61      136.39      3.60 o
  -3   3  10      186.80      220.42     11.32 o
  -2   3  10       12.11        7.93      0.73 o
  -1   3  10       99.59      104.78      2.13 o
   0   3  10      169.04      162.80      3.09 o
   1   3  10      422.47      478.39      7.24 o
   2   3  10       85.38       99.46      2.03 o
   3   3  10       62.18       71.08      1.98 o
   4   3  10       18.83       21.18      1.15 o
   5   3  10       75.87       65.34      1.90 o
   6   3  10        2.05        0.93      1.12 o
   7   3  10        7.30        7.67      1.39 o
   8   3  10        3.38        4.02      2.39 o
   9   3  10        0.85       -0.34      3.06 o
  10   3  10        7.53        9.02      3.04 o
  -9   4  10        0.05       -0.25      2.68 o
  -8   4  10        0.26       -1.39      2.32 o
  -7   4  10        0.22       -0.63      3.18 o
  -6   4  10       12.18        8.78      2.18 o
  -5   4  10       23.81       31.04      3.61 o
  -4   4  10      254.22      292.80      7.42 o
  -3   4  10        5.76        7.94      1.24 o
  -2   4  10        0.72        1.21      0.76 o
  -1   4  10      292.22      301.38      5.27 o
   0   4  10        0.10       -0.61      0.61 o
   1   4  10       19.76       19.87      0.93 o
   2   4  10       14.53       16.42      1.14 o
   3   4  10      298.06      276.07      5.42 o
   4   4  10       30.87       26.57      1.33 o
   5   4  10      274.12      270.41      6.12 o
   6   4  10       11.73       10.17      1.46 o
   7   4  10       36.95       31.63      4.22 o
   8   4  10        0.27        0.76      2.04 o
   9   4  10        5.06        3.33      2.61 o
  10   4  10        0.76       -1.50      2.61 o
  -9   5  10        2.35        1.71      3.04 o
  -8   5  10        0.14       -1.66      2.68 o
  -7   5  10        3.14        1.12      2.68 o
  -6   5  10       68.89       94.71      5.58 o
  -5   5  10       85.32      114.93      4.93 o
  -4   5  10       39.89       40.79      3.00 o
  -3   5  10        0.19       -1.36      1.39 o
  -2   5  10       57.36       58.23      1.84 o
  -1   5  10      161.18      173.43      5.15 o
   0   5  10       68.31       67.27      2.10 o
   1   5  10      290.78      288.74      5.57 o
   2   5  10        3.35        1.20      1.05 o
   3   5  10      244.10      273.27      5.33 o
   4   5  10      100.93       93.90      3.03 o
   5   5  10      224.86      226.56      5.47 o
   6   5  10        5.11        0.12      1.76 o
   7   5  10        1.19        1.41      1.82 o
   8   5  10       27.01       36.83      6.40 o
   9   5  10        0.05       -0.57      2.39 o
  10   5  10       16.51       20.35      3.55 o
  -8   6  10        1.68       -2.32      5.22 o
  -7   6  10        0.63        1.26      2.79 o
  -6   6  10       24.37       23.02      3.41 o
  -5   6  10       90.89      115.50      6.11 o
  -4   6  10        0.01       -1.83      1.83 o
  -3   6  10       36.73       35.09      2.42 o
  -2   6  10      151.88      152.06      3.65 o
  -1   6  10      120.20      110.56      2.72 o
   0   6  10      151.05      139.07      3.34 o
   1   6  10       13.86       23.27      1.42 o
   2   6  10        0.13       -1.06      1.06 o
   3   6  10        5.08        8.29      1.39 o
   4   6  10        5.51        2.33      1.53 o
   5   6  10       59.97       57.84      3.50 o
   6   6  10       23.44       21.83      2.49 o
   7   6  10        0.30       -0.99      1.71 o
   8   6  10        6.91       12.69      2.42 o
   9   6  10        1.32       -1.08      2.50 o
  -8   7  10        0.05        0.33      3.23 o
  -7   7  10        6.31        6.72      3.36 o
  -6   7  10        0.02        0.93      2.75 o
  -5   7  10       27.10       25.01      3.59 o
  -4   7  10       27.25       26.85      3.15 o
  -3   7  10        7.84       11.62      2.91 o
  -2   7  10       55.92       55.15      2.49 o
  -1   7  10       23.01       18.20      1.44 o
   0   7  10       54.45       54.50      2.57 o
   1   7  10       11.63        8.46      1.29 o
   2   7  10       18.32       21.57      1.55 o
   3   7  10      102.54       98.71      3.53 o
   4   7  10      106.67       92.94      3.52 o
   5   7  10       11.78       19.73      1.92 o
   6   7  10        0.52       -0.12      1.36 o
   7   7  10        0.68        2.95      1.98 o
   8   7  10        2.11       -0.49      1.96 o
   9   7  10        0.37        0.88      2.63 o
  -7   8  10        2.91        1.47      3.18 o
  -6   8  10        0.96        1.83      3.00 o
  -5   8  10        0.04        3.12      2.93 o
  -4   8  10       15.80       15.39      3.36 o
  -3   8  10       18.65       18.27      2.54 o
  -2   8  10       18.99       21.19      1.85 o
  -1   8  10       56.66       43.87      2.23 o
   0   8  10       18.94       17.01      1.59 o
   1   8  10       17.71       14.63      1.77 o
   2   8  10        9.04        4.12      1.36 o
   3   8  10        8.20        7.81      1.54 o
   4   8  10       87.19       81.70      3.29 o
   5   8  10       15.38       17.35      1.90 o
   6   8  10        2.25        1.10      1.44 o
   7   8  10        6.75        6.41      1.78 o
   8   8  10        0.57        1.38      2.44 o
  -6   9  10        1.28       -3.49      3.69 o
  -5   9  10        0.36        3.10      3.30 o
  -4   9  10       12.53       13.38      3.42 o
  -3   9  10        0.08        0.65      2.13 o
  -2   9  10        4.99        4.41      1.48 o
  -1   9  10       34.23       30.41      2.07 o
   0   9  10       25.05       19.58      1.70 o
   1   9  10       12.52       11.98      1.79 o
   2   9  10        3.32        2.30      1.45 o
   3   9  10        1.40        1.44      1.43 o
   4   9  10        1.97        4.18      1.49 o
   5   9  10        2.86        2.03      1.46 o
   6   9  10        0.35        1.57      1.57 o
   7   9  10       10.35       11.18      2.71 o
  -5  10  10        1.43       -3.41      3.41 o
  -4  10  10        0.04        3.43      3.36 o
  -3  10  10        0.61       -0.03      2.81 o
  -2  10  10        0.25        1.47      1.54 o
  -1  10  10        9.37       13.66      1.82 o
   0  10  10        6.84       13.13      1.95 o
   1  10  10        0.99       -1.44      1.44 o
   2  10  10        0.96        3.06      1.58 o
   3  10  10        0.02        0.58      1.54 o
   4  10  10        0.05        0.95      1.57 o
   5  10  10        0.34        0.16      1.62 o
   6  10  10        0.01       -1.79      1.79 o
  -3  11  10        6.06        5.48      3.48 o
  -2  11  10        0.38        1.76      2.34 o
  -1  11  10        0.06        1.10      1.86 o
   0  11  10        6.61        7.10      2.01 o
   1  11  10        4.53        1.85      1.96 o
   2  11  10        4.07        5.93      1.87 o
   3  11  10        1.16        0.85      1.66 o
   4  11  10        0.55        0.82      2.19 o
  -3  -9  11        0.83       -1.82      2.05 o
  -2  -9  11        1.67       -0.75      1.94 o
  -1  -9  11        5.70        1.67      2.29 o
   0  -9  11        0.37        0.85      2.79 o
   1  -9  11        3.33        1.62      2.75 o
   2  -9  11       16.50       15.02      5.09 o
   3  -9  11        2.94       12.73      5.09 o
  -5  -8  11        0.12       -1.98      2.20 o
  -4  -8  11        0.23       -2.00      2.00 o
  -3  -8  11        0.45        0.66      1.96 o
  -2  -8  11        5.82        9.39      2.87 o
  -1  -8  11       15.51       21.92      2.84 o
   0  -8  11        0.58       -0.23      2.43 o
   1  -8  11       13.75       10.46      2.97 o
   2  -8  11        5.98        3.29      2.68 o
   3  -8  11        0.66       -1.27      3.82 o
   4  -8  11        2.30        3.82      4.58 o
   5  -8  11        6.02       10.69      5.09 o
  -7  -7  11        5.91        6.40      4.09 o
  -6  -7  11        1.92       -2.08      2.36 o
  -5  -7  11        0.49       -2.05      2.05 o
  -4  -7  11        0.00        0.33      1.98 o
  -3  -7  11        0.50        2.27      1.94 o
  -2  -7  11        0.27       -1.23      1.58 o
  -1  -7  11        0.36       -1.13      1.91 o
   0  -7  11        0.00       -2.92      2.92 o
   1  -7  11        6.79        7.33      2.61 o
   2  -7  11        1.76        1.33      4.07 o
   3  -7  11        0.18       -0.83      2.43 o
   4  -7  11        6.63        8.15      4.07 o
   5  -7  11        1.91       -0.76      3.82 o
   6  -7  11        3.93       13.24      5.09 o
  -7  -6  11        4.08        2.04      3.00 o
  -6  -6  11        0.22       -1.94      1.94 o
  -5  -6  11        0.43       -1.42      1.87 o
  -4  -6  11       29.02       36.83      3.15 o
  -3  -6  11        1.09        2.07      1.56 o
  -2  -6  11       42.82       55.39      3.57 o
  -1  -6  11        6.51       10.96      2.17 o
   0  -6  11       23.27       32.70      3.51 o
   1  -6  11       19.28       21.89      2.53 o
   2  -6  11        0.26        0.38      2.16 o
   3  -6  11        4.96        1.15      2.34 o
   4  -6  11       11.99       16.45      3.15 o
   5  -6  11        0.43        1.27      3.82 o
   6  -6  11        0.02       -3.56      3.56 o
   7  -6  11       22.70       34.12      6.11 o
  -8  -5  11        1.94        0.59      2.18 o
  -7  -5  11        2.49       -0.18      2.12 o
  -6  -5  11        0.03       -1.20      1.87 o
  -5  -5  11        0.98        1.26      1.83 o
  -4  -5  11       22.11       34.17      2.37 o
  -3  -5  11        7.29        7.26      1.62 o
  -2  -5  11        4.71        7.31      1.21 o
  -1  -5  11       86.94       92.00      4.20 o
   0  -5  11        0.02        0.97      2.17 o
   1  -5  11        0.80       -1.62      1.62 o
   2  -5  11        1.06       -1.61      1.62 o
   3  -5  11       26.59       29.58      4.46 o
   4  -5  11        0.06       -1.40      2.14 o
   5  -5  11       38.24       38.19      5.35 o
   6  -5  11        0.03        3.82      3.82 o
   7  -5  11        1.22        0.00      4.07 o
   8  -5  11       22.97       31.06      5.86 o
  -9  -4  11        0.50       -0.35      2.30 o
  -8  -4  11        5.00        3.49      2.26 o
  -7  -4  11        0.56        0.68      2.05 o
  -6  -4  11       21.90       23.21      2.70 o
  -5  -4  11        9.68       12.49      1.73 o
  -4  -4  11        4.75        5.07      1.21 o
  -3  -4  11       18.27       22.02      1.62 o
  -2  -4  11       35.92       45.54      2.02 o
  -1  -4  11        0.14       -0.88      0.88 o
   0  -4  11        2.29        2.00      1.00 o
   1  -4  11       28.23       34.67      2.81 o
   2  -4  11        4.09        1.44      1.66 o
   3  -4  11       74.36       82.64      4.67 o
   4  -4  11        2.35        2.84      2.55 o
   5  -4  11       25.01       29.51      2.55 o
   6  -4  11       38.38       43.73      6.11 o
   7  -4  11        7.60        5.23      3.82 o
   8  -4  11        0.23        2.23      3.06 o
   9  -4  11        0.33       -2.62      3.56 o
  -9  -3  11       12.07       19.60      6.87 o
  -8  -3  11        5.77        1.64      1.97 o
  -7  -3  11       25.59       31.39      2.91 o
  -6  -3  11        8.01        4.75      1.53 o
  -5  -3  11        0.10       -1.19      1.19 o
  -4  -3  11        2.17        0.35      1.00 o
  -3  -3  11       18.28       16.49      1.41 o
  -2  -3  11      348.17      324.14      7.59 o
  -1  -3  11       11.86        6.67      1.01 o
   0  -3  11       17.17       12.43      1.03 o
   1  -3  11      248.06      245.84      6.00 o
   2  -3  11        1.67        4.57      2.22 o
   3  -3  11       91.10       93.35      3.18 o
   4  -3  11       25.99       20.73      2.10 o
   5  -3  11       61.28       65.77      3.98 o
   6  -3  11       22.33       26.32      2.62 o
   7  -3  11       78.64       92.44      5.60 o
   8  -3  11       17.24       20.80      3.23 o
   9  -3  11        1.91       -2.88      2.88 o
  -9  -2  11        4.99       13.75      6.36 o
  -8  -2  11       30.30       33.74      5.09 o
  -7  -2  11       26.84       43.28      3.12 o
  -6  -2  11       15.08       17.96      1.79 o
  -5  -2  11        0.48        0.15      1.18 o
  -4  -2  11        7.14        5.60      1.11 o
  -3  -2  11        3.52        1.75      1.12 o
  -2  -2  11      139.15      147.96      3.74 o
  -1  -2  11       94.54       89.18      2.54 o
   0  -2  11       24.43       24.63      1.24 o
   1  -2  11       37.61       41.63      1.45 o
   2  -2  11      713.42      691.92     14.93 o
   3  -2  11        0.03        1.02      1.13 o
   4  -2  11      389.29      370.42      8.66 o
   5  -2  11       47.40       51.18      3.02 o
   6  -2  11       64.18       74.86      3.70 o
   7  -2  11       28.28       35.25      2.93 o
   8  -2  11        6.61        8.15      3.82 o
   9  -2  11        0.03        0.76      3.82 o
  10  -2  11        0.76        0.76      4.33 o
  -9  -1  11        3.23       -2.04      5.35 o
  -8  -1  11       14.14       23.17      6.11 o
  -7  -1  11        8.11       10.67      1.58 o
  -6  -1  11        0.01        0.56      1.20 o
  -5  -1  11       47.21       41.09      1.93 o
  -4  -1  11       56.41       56.76      2.09 o
  -3  -1  11        7.53        9.19      1.20 o
  -2  -1  11       35.05       39.05      1.36 o
  -1  -1  11        0.81        0.39      0.77 o
   0  -1  11        1.46        1.95      0.70 o
   1  -1  11       79.66       85.21      1.93 o
   2  -1  11        4.23        2.63      0.96 o
   3  -1  11        0.20       -0.17      1.37 o
   4  -1  11      130.74      142.39      4.10 o
   5  -1  11        9.82        7.16      1.87 o
   6  -1  11      229.82      256.57      7.67 o
   7  -1  11       35.43       34.17      3.85 o
   8  -1  11       26.79       38.03      7.38 o
   9  -1  11        5.01        5.60      4.07 o
  10  -1  11        1.80        2.80      4.33 o
  -9   0  11        6.61        4.07      3.56 o
  -8   0  11       13.05        9.22      2.41 o
  -7   0  11       18.91       23.54      2.30 o
  -6   0  11       13.84       18.05      4.08 o
  -5   0  11      323.60      333.42      7.14 o
  -4   0  11      256.18      260.87      5.70 o
  -3   0  11      783.29      800.52     13.91 o
  -2   0  11      100.24       92.83      2.32 o
  -1   0  11        0.60        0.29      0.59 o
   0   0  11        1.49        5.12      0.45 o
   1   0  11      896.66      807.61     13.74 o
   2   0  11        2.36        3.55      0.54 o
   3   0  11      457.36      426.79      7.56 o
   4   0  11      765.40      721.03     12.43 o
   5   0  11      748.40      764.84     16.61 o
   6   0  11      255.77      285.55      8.21 o
   7   0  11        1.38       -0.95      2.02 o
   8   0  11        1.50       -0.45      2.32 o
   9   0  11        9.97        3.31      3.82 o
  10   0  11        3.43       -0.25      3.82 o
 -10   1  11       21.75       20.62      5.09 o
  -9   1  11       18.85       19.09      4.58 o
  -8   1  11       54.59       69.06      3.97 o
  -7   1  11       92.95       83.94      4.06 o
  -6   1  11       82.72       79.47      4.21 o
  -5   1  11       94.12      104.34      3.14 o
  -4   1  11      531.07      524.24     14.81 o
  -3   1  11      151.03      126.48      3.24 o
  -2   1  11      508.05      481.91      8.67 o
  -1   1  11       25.03       27.50      0.92 o
   0   1  11        2.55        6.40      0.61 o
   1   1  11      132.75      128.96      2.79 o
   2   1  11       22.75       26.62      1.00 o
   3   1  11      114.58      109.63      2.50 o
   4   1  11      247.43      227.33      4.48 o
   5   1  11      135.33      138.12      3.16 o
   6   1  11      199.76      212.05      5.66 o
   7   1  11        8.07        8.44      2.44 o
   8   1  11        4.18        5.28      3.06 o
   9   1  11        1.87       -0.96      2.43 o
  10   1  11        1.14       -3.56      3.56 o
  -9   2  11       25.90       21.63      3.33 o
  -8   2  11       50.16       48.99      4.05 o
  -7   2  11       88.80       89.04      4.30 o
  -6   2  11       21.74       24.11      2.34 o
  -5   2  11        0.39        4.96      1.80 o
  -4   2  11        0.33        1.56      1.09 o
  -3   2  11       13.22       13.46      1.41 o
  -2   2  11       26.51       25.18      1.29 o
  -1   2  11        0.22        0.83      0.46 o
   0   2  11       56.40       55.70      1.87 o
   1   2  11      806.51      844.61     13.14 o
   2   2  11        8.02       14.29      0.96 o
   3   2  11       48.09       51.44      1.64 o
   4   2  11       54.06       62.52      1.93 o
   5   2  11        0.19        1.75      1.13 o
   6   2  11       12.28       17.29      1.44 o
   7   2  11        7.24        2.47      2.20 o
   8   2  11       35.33       40.50      3.66 o
   9   2  11        3.67        4.01      3.06 o
  10   2  11       11.54       10.44      4.33 o
  -9   3  11        3.50        5.20      2.81 o
  -8   3  11        4.47        7.89      2.70 o
  -7   3  11       32.84       31.28      2.95 o
  -6   3  11        1.54       -1.78      1.78 o
  -5   3  11      134.29      137.74      7.68 o
  -4   3  11      100.34      122.35      4.29 o
  -3   3  11       85.91      101.13      3.04 o
  -2   3  11      133.15      134.44      3.01 o
  -1   3  11       54.71       69.07      1.68 o
   0   3  11       14.59       28.62      1.17 o
   1   3  11       49.31       61.78      1.57 o
   2   3  11        1.68        2.52      0.58 o
   3   3  11      114.26      108.47      2.63 o
   4   3  11      124.43      112.47      2.77 o
   5   3  11        6.52        7.32      1.09 o
   6   3  11       14.31        8.09      1.48 o
   7   3  11       18.79       17.66      2.28 o
   8   3  11        4.90        7.78      2.44 o
   9   3  11        0.03       -1.10      2.50 o
  10   3  11        0.44       -2.52      2.52 o
  -9   4  11       23.14       21.97      3.69 o
  -8   4  11        0.11        4.72      5.60 o
  -7   4  11       11.29       18.85      3.15 o
  -6   4  11        3.76        6.09      2.17 o
  -5   4  11      136.07      162.92      5.88 o
  -4   4  11      186.37      245.50      6.95 o
  -3   4  11        1.42       -1.09      1.09 o
  -2   4  11      515.29      500.82      8.26 o
  -1   4  11      135.32      114.20      2.84 o
   0   4  11      467.66      406.15      6.86 o
   1   4  11      533.45      492.81      7.58 o
   2   4  11        9.86       13.46      0.93 o
   3   4  11      568.14      530.08      9.56 o
   4   4  11      270.87      244.28      5.52 o
   5   4  11       39.70       39.87      2.05 o
   6   4  11       20.64       19.84      1.67 o
   7   4  11       24.25       26.60      2.62 o
   8   4  11       12.47       16.24      2.43 o
   9   4  11        6.68        3.43      3.18 o
  10   4  11       16.54       16.64      5.86 o
  -9   5  11        4.69        6.28      3.30 o
  -8   5  11       13.40       13.76      3.33 o
  -7   5  11        0.07        3.56      2.68 o
  -6   5  11       28.51       35.79      3.69 o
  -5   5  11       28.64       30.74      2.92 o
  -4   5  11       53.33       72.73      4.28 o
  -3   5  11        6.99        8.72      1.83 o
  -2   5  11      153.17      144.68      3.18 o
  -1   5  11       20.89       18.01      1.18 o
   0   5  11       60.62       67.05      2.16 o
   1   5  11       45.38       47.95      2.21 o
   2   5  11      467.76      439.71      8.03 o
   3   5  11       13.76       11.14      1.17 o
   4   5  11        2.04       -1.28      1.28 o
   5   5  11       22.95       30.76      1.96 o
   6   5  11       71.42       72.78      5.15 o
   7   5  11        1.43        2.05      1.87 o
   8   5  11        5.10        6.44      2.13 o
   9   5  11        8.79        7.58      2.86 o
  -8   6  11        0.92       -0.15      3.04 o
  -7   6  11        3.39       -0.07      2.75 o
  -6   6  11        0.56       -0.92      2.55 o
  -5   6  11        2.72        1.60      2.24 o
  -4   6  11        1.55       -0.01      2.08 o
  -3   6  11       50.98       59.94      3.03 o
  -2   6  11       60.24       69.71      2.63 o
  -1   6  11       48.89       46.58      1.95 o
   0   6  11       15.79       15.48      1.31 o
   1   6  11       27.06       24.83      1.71 o
   2   6  11       14.29       17.68      1.39 o
   3   6  11      403.05      414.37     10.48 o
   4   6  11       97.84       71.87      3.09 o
   5   6  11       41.07       48.49      3.45 o
   6   6  11        5.99        5.70      3.16 o
   7   6  11       11.02        7.89      2.17 o
   8   6  11        0.79        2.70      2.12 o
   9   6  11        2.15       -0.48      2.57 o
  -8   7  11        3.38        5.13      3.48 o
  -7   7  11        3.26       -1.84      2.97 o
  -6   7  11        0.43        2.00      2.86 o
  -5   7  11       11.30       12.47      3.12 o
  -4   7  11        0.03       -2.09      2.13 o
  -3   7  11       90.65       99.58      3.94 o
  -2   7  11       68.95       60.60      2.60 o
  -1   7  11       26.29       24.77      1.60 o
   0   7  11        0.05       -0.05      1.06 o
   1   7  11       86.73       91.19      2.97 o
   2   7  11       24.01       29.55      1.99 o
   3   7  11       24.38       28.40      2.08 o
   4   7  11       89.20       77.11      3.18 o
   5   7  11        0.25       -1.28      1.28 o
   6   7  11        0.08       -0.84      1.29 o
   7   7  11        0.12        1.01      1.92 o
   8   7  11        0.45        1.06      2.14 o
   9   7  11        0.35        0.84      2.50 o
  -7   8  11        0.14        3.86      3.48 o
  -6   8  11        0.02        3.65      3.18 o
  -5   8  11        4.02       -1.92      2.75 o
  -4   8  11       12.99       13.85      3.30 o
  -3   8  11        3.13        5.47      1.84 o
  -2   8  11        9.16        6.79      1.49 o
  -1   8  11        3.74        6.29      1.38 o
   0   8  11       85.74       75.88      2.84 o
   1   8  11        1.44       -1.04      1.04 o
   2   8  11        1.34       -0.23      1.26 o
   3   8  11       11.63        7.43      1.87 o
   4   8  11       33.91       39.14      3.75 o
   5   8  11       12.82       16.29      2.02 o
   6   8  11       15.40       17.57      3.75 o
   7   8  11        2.13        2.14      1.60 o
   8   8  11        3.44        3.64      2.51 o
  -6   9  11        4.05        3.17      3.48 o
  -5   9  11        2.07        3.98      3.42 o
  -4   9  11        0.11        0.79      2.87 o
  -3   9  11        0.07        3.22      2.02 o
  -2   9  11        3.71        0.42      1.43 o
  -1   9  11       10.72       12.54      1.70 o
   0   9  11       59.36       56.33      2.83 o
   1   9  11        8.11        7.23      1.79 o
   2   9  11        0.06       -1.04      1.25 o
   3   9  11        1.34        1.25      1.42 o
   4   9  11        0.07        0.07      1.40 o
   5   9  11        1.28        1.75      1.49 o
   6   9  11        2.46        4.90      1.82 o
   7   9  11        0.57        0.92      2.28 o
  -4  10  11        2.54       -0.82      3.18 o
  -3  10  11        5.39        1.94      2.32 o
  -2  10  11        0.05       -1.00      1.44 o
  -1  10  11       14.48       11.51      1.80 o
   0  10  11       23.10       25.00      2.37 o
   1  10  11        1.59        0.91      1.55 o
   2  10  11        2.38        1.22      1.56 o
   3  10  11        2.14        1.51      2.17 o
   4  10  11        0.06       -1.41      1.45 o
   5  10  11        1.20       -0.23      1.62 o
   6  10  11        0.43        0.26      2.46 o
  -3  11  11        0.84       -2.04      4.07 o
  -2  11  11        2.98        8.59      2.93 o
  -1  11  11        5.87        4.51      2.03 o
   0  11  11        4.74        7.12      2.03 o
   1  11  11        1.15       -0.97      2.09 o
   2  11  11        0.93        3.46      2.02 o
   3  11  11        1.09        1.29      2.22 o
   4  11  11        0.09        1.11      2.24 o
  -3  -9  12        0.02        0.76      4.07 o
  -2  -9  12        0.83       -2.87      2.87 o
  -1  -9  12        2.09        3.37      2.97 o
   0  -9  12        1.35        0.32      2.57 o
   1  -9  12        8.27       11.01      3.23 o
   2  -9  12        1.32        2.55      4.58 o
  -5  -8  12        1.18       -2.21      2.21 o
  -4  -8  12        1.17       -2.05      2.05 o
  -3  -8  12        4.65        8.63      2.36 o
  -2  -8  12        0.09       -1.54      2.88 o
  -1  -8  12        6.22       11.32      2.59 o
   0  -8  12        0.25        0.97      4.20 o
   1  -8  12       27.51       35.42      9.04 o
   2  -8  12        3.08        3.70      2.79 o
   3  -8  12        0.17        3.82      4.33 o
   4  -8  12        3.34        1.02      4.33 o
  -6  -7  12        6.16        1.46      2.51 o
  -5  -7  12        3.25        3.51      2.30 o
  -4  -7  12       11.50       10.15      2.49 o
  -3  -7  12        0.11        1.92      2.03 o
  -2  -7  12        9.24       10.24      2.47 o
  -1  -7  12        1.24        3.61      2.17 o
   0  -7  12        0.92        2.50      2.11 o
   1  -7  12        0.01        3.25      2.67 o
   2  -7  12       17.62       21.01      3.42 o
   3  -7  12        1.79        3.69      2.70 o
   4  -7  12        4.14        2.04      3.82 o
   5  -7  12        4.21        5.86      4.33 o
   6  -7  12        0.07        1.78      4.58 o
  -7  -6  12        0.00        0.17      2.44 o
  -6  -6  12       10.38        5.49      2.49 o
  -5  -6  12        0.07        0.21      1.87 o
  -4  -6  12        0.17       -0.20      1.87 o
  -3  -6  12       38.39       40.74      3.90 o
  -2  -6  12       10.79       13.97      2.41 o
  -1  -6  12       13.99       12.26      3.37 o
   0  -6  12       12.13       10.95      2.29 o
   1  -6  12        2.29       -0.59      1.85 o
   2  -6  12        0.64        0.00      2.34 o
   3  -6  12        2.43        1.27      2.52 o
   4  -6  12       23.93       26.97      3.69 o
   5  -6  12        4.05        1.53      4.07 o
   6  -6  12        0.30       -3.82      3.82 o
   7  -6  12        0.02        9.42      5.09 o
  -8  -5  12        0.00       -2.61      2.61 o
  -7  -5  12        0.00       -1.99      1.99 o
  -6  -5  12        4.99        9.02      2.37 o
  -5  -5  12        0.11       -0.86      1.73 o
  -4  -5  12        5.93        5.04      1.65 o
  -3  -5  12        3.96        1.69      1.20 o
  -2  -5  12       22.32       21.33      2.50 o
  -1  -5  12        0.83        0.95      1.85 o
   0  -5  12        6.45        1.40      1.95 o
   1  -5  12       37.21       31.17      4.95 o
   2  -5  12        2.53       -1.98      1.98 o
   3  -5  12       19.81       21.17      2.97 o
   4  -5  12       14.20       15.76      2.97 o
   5  -5  12        1.77       -2.21      2.61 o
   6  -5  12        5.66        4.07      4.07 o
   7  -5  12        2.74       -2.29      4.07 o
   8  -5  12        0.02        5.35      4.84 o
  -8  -4  12        0.52       -0.13      2.13 o
  -7  -4  12        2.01        4.06      2.15 o
  -6  -4  12       15.51        8.01      2.20 o
  -5  -4  12        1.68       -0.64      1.41 o
  -4  -4  12       21.84       28.06      2.18 o
  -3  -4  12        0.11       -0.95      0.95 o
  -2  -4  12       85.50       84.75      2.85 o
  -1  -4  12      142.47      143.87      5.50 o
   0  -4  12       58.69       69.52      3.60 o
   1  -4  12      110.24      117.80      4.64 o
   2  -4  12        0.10       -1.55      1.55 o
   3  -4  12        6.50        7.41      2.67 o
   4  -4  12       40.44       42.80      3.77 o
   5  -4  12       21.91       23.30      3.33 o
   6  -4  12       26.07       43.79      5.86 o
   7  -4  12       44.52       61.87      6.87 o
   8  -4  12       13.22       19.60      5.35 o
  -9  -3  12        0.24        0.25      5.60 o
  -8  -3  12        8.30       11.45      4.26 o
  -7  -3  12        0.09       -0.25      2.28 o
  -6  -3  12        3.60        3.44      1.52 o
  -5  -3  12       31.65       32.98      2.54 o
  -4  -3  12        1.38        0.33      1.07 o
  -3  -3  12        0.03        1.19      1.12 o
  -2  -3  12       18.53       22.85      1.55 o
  -1  -3  12        6.12        6.62      1.03 o
   0  -3  12      343.93      344.21      7.12 o
   1  -3  12       72.51       69.17      3.51 o
   2  -3  12      501.60      477.19     12.87 o
   3  -3  12       65.79       63.66      3.78 o
   4  -3  12       20.23       23.56      2.97 o
   5  -3  12        0.63        0.87      1.68 o
   6  -3  12       30.48       32.15      2.92 o
   7  -3  12       15.16       13.31      2.93 o
   8  -3  12       19.28       18.55      3.41 o
   9  -3  12        0.01        0.56      3.69 o
  -9  -2  12        1.08       -5.60      5.60 o
  -8  -2  12        0.00       -2.55      5.09 o
  -7  -2  12        5.72        2.87      1.90 o
  -6  -2  12        0.10        1.95      1.31 o
  -5  -2  12        0.11        0.45      1.50 o
  -4  -2  12        5.20        6.13      1.40 o
  -3  -2  12       39.87       46.66      2.27 o
  -2  -2  12       17.67       16.56      1.40 o
  -1  -2  12       38.07       41.68      2.33 o
   0  -2  12       44.98       41.79      1.60 o
   1  -2  12        4.37        3.92      0.74 o
   2  -2  12       83.89       72.11      3.50 o
   3  -2  12      441.43      440.08     10.04 o
   4  -2  12       81.32       81.99      4.86 o
   5  -2  12       79.44       80.39      3.67 o
   6  -2  12      104.51      112.48      4.58 o
   7  -2  12       14.22       14.60      2.47 o
   8  -2  12        1.81        3.59      2.93 o
   9  -2  12        7.55        3.56      4.33 o
  -9  -1  12        6.36        9.42      5.86 o
  -8  -1  12       17.59       29.79      7.13 o
  -7  -1  12        0.98        0.82      2.81 o
  -6  -1  12        6.41        7.15      1.83 o
  -5  -1  12       36.32       31.03      2.42 o
  -4  -1  12       41.96       38.24      2.16 o
  -3  -1  12       73.74       65.12      2.66 o
  -2  -1  12       26.07       17.10      1.31 o
  -1  -1  12      111.18       97.23      2.71 o
   0  -1  12      109.01      118.08      3.00 o
   1  -1  12       13.39       17.54      1.01 o
   2  -1  12        3.32        3.84      0.97 o
   3  -1  12       25.65       23.40      1.56 o
   4  -1  12        7.11        8.86      1.50 o
   5  -1  12        5.49        3.92      1.94 o
   6  -1  12        3.90        1.18      2.08 o
   7  -1  12       28.52       30.99      7.36 o
   8  -1  12        1.70        4.84      2.52 o
   9  -1  12       39.43       24.19      4.84 o
  10  -1  12        4.53        1.27      4.07 o
  -8   0  12       38.09       46.36      3.26 o
  -7   0  12       13.98       18.36      2.77 o
  -6   0  12       57.82       75.43      3.05 o
  -5   0  12        0.26       -0.86      1.16 o
  -4   0  12      317.59      283.98      6.17 o
  -3   0  12       18.39       19.78      1.32 o
  -2   0  12      437.72      441.71      8.02 o
  -1   0  12       83.12       94.41      2.29 o
   0   0  12        1.12        0.60      0.49 o
   1   0  12      134.53      134.34      2.52 o
   2   0  12      143.79      134.95      2.60 o
   3   0  12       66.97       63.96      1.72 o
   4   0  12       99.61      109.31      3.60 o
   5   0  12      168.78      182.29      5.02 o
   6   0  12       36.25       40.42      2.71 o
   7   0  12       12.62       21.17      5.77 o
   8   0  12        3.62        3.19      2.57 o
   9   0  12       14.12       13.24      4.07 o
  10   0  12        5.32        2.29      4.07 o
  -9   1  12        6.30        4.84      3.82 o
  -8   1  12       34.94       46.73      3.45 o
  -7   1  12        3.94        4.96      1.97 o
  -6   1  12        6.76        4.44      1.76 o
  -5   1  12       16.64       16.15      1.61 o
  -4   1  12        6.70       14.11      1.59 o
  -3   1  12      182.59      180.40      4.28 o
  -2   1  12        2.88        3.47      0.88 o
  -1   1  12      414.87      424.44      6.44 o
   0   1  12      141.12      203.49      3.64 o
   1   1  12      258.07      204.11      3.65 o
   2   1  12       60.42       48.30      1.40 o
   3   1  12        5.83        4.89      0.75 o
   4   1  12        0.19       -0.80      0.80 o
   5   1  12        3.16        2.37      1.46 o
   6   1  12       55.65       53.11      3.01 o
   7   1  12       20.80       20.29      2.92 o
   8   1  12        3.88        6.17      2.63 o
   9   1  12        2.12       -0.54      2.80 o
  10   1  12        0.24       -1.27      3.82 o
  -9   2  12        0.62       -1.71      2.43 o
  -8   2  12        0.38        0.29      2.43 o
  -7   2  12        0.50        1.37      1.97 o
  -6   2  12       19.82       26.26      2.93 o
  -5   2  12      174.58      188.23      6.20 o
  -4   2  12      274.95      311.40      6.81 o
  -3   2  12        0.46        0.34      1.03 o
  -2   2  12       13.53       10.27      1.07 o
  -1   2  12       42.60       48.07      1.34 o
   0   2  12      277.00      269.59      4.68 o
   1   2  12        7.56        5.38      0.69 o
   2   2  12        1.05       -0.50      0.50 o
   3   2  12       16.31       16.02      1.03 o
   4   2  12       74.88       77.50      2.20 o
   5   2  12        4.70        7.72      1.27 o
   6   2  12      136.21      149.92      5.38 o
   7   2  12       19.96       26.67      3.11 o
   8   2  12        0.96        4.73      3.44 o
   9   2  12        1.56        7.67      3.82 o
  10   2  12        2.53       -1.53      3.82 o
  -9   3  12       29.23       41.61      4.23 o
  -8   3  12        1.31        3.73      2.61 o
  -7   3  12       20.81       19.30      2.75 o
  -6   3  12       12.45       15.93      2.55 o
  -5   3  12      171.25      165.72      6.60 o
  -4   3  12      380.68      404.87      9.67 o
  -3   3  12        2.43        3.57      1.18 o
  -2   3  12      224.82      195.96      3.89 o
  -1   3  12      154.09      116.90      2.38 o
   0   3  12      497.77      484.30      7.95 o
   1   3  12      227.35      213.07      3.66 o
   2   3  12        2.44        1.21      0.73 o
   3   3  12       48.58       64.72      3.36 o
   4   3  12       39.60       56.79      1.97 o
   5   3  12       14.69       10.29      1.02 o
   6   3  12      149.08      149.95      4.05 o
   7   3  12       27.08       27.58      2.61 o
   8   3  12       21.65       20.94      3.11 o
   9   3  12       20.24       17.64      3.30 o
  10   3  12        9.11        3.14      4.71 o
  -9   4  12        8.41        4.71      3.24 o
  -8   4  12       59.11       54.97      4.50 o
  -7   4  12        0.18       -0.92      2.32 o
  -6   4  12       53.89       49.41      3.40 o
  -5   4  12       46.21       56.95      3.52 o
  -4   4  12      359.81      418.68     16.53 o
  -3   4  12        5.33        2.90      1.32 o
  -2   4  12       95.36       81.17      2.20 o
  -1   4  12      172.00      153.79      3.24 o
   0   4  12      783.44      698.51     12.10 o
   1   4  12      214.03      210.24      4.30 o
   2   4  12      437.72      439.25      6.91 o
   3   4  12       55.45       46.42      2.52 o
   4   4  12      125.73      124.01      3.47 o
   5   4  12       74.11       64.98      3.93 o
   6   4  12       44.15       53.21      2.40 o
   7   4  12        0.00       -1.90      2.19 o
   8   4  12        0.04       -0.28      2.26 o
   9   4  12       27.39       28.86      5.47 o
  10   4  12       16.27       18.30      3.77 o
  -8   5  12        2.36        3.14      2.97 o
  -7   5  12        1.15        3.69      2.70 o
  -6   5  12        2.10       -0.91      3.06 o
  -5   5  12       36.08       44.65      3.31 o
  -4   5  12      250.92      313.52     13.41 o
  -3   5  12       18.08       21.83      2.49 o
  -2   5  12      176.22      157.62      3.45 o
  -1   5  12       23.71       31.92      1.52 o
   0   5  12       66.01       65.72      2.24 o
   1   5  12      281.99      269.04      5.38 o
   2   5  12      114.09      121.58      3.13 o
   3   5  12      276.49      250.93      5.12 o
   4   5  12      168.24      128.06      3.67 o
   5   5  12        6.01        2.21      1.58 o
   6   5  12       64.86       64.93      3.63 o
   7   5  12        2.51        2.08      1.91 o
   8   5  12       24.29       21.69      2.73 o
   9   5  12        3.43        4.68      2.81 o
  -8   6  12        7.92       11.97      3.60 o
  -7   6  12        5.83        4.46      2.86 o
  -6   6  12        6.79       11.46      3.04 o
  -5   6  12        0.33       -2.10      2.10 o
  -4   6  12       71.57       71.24      4.79 o
  -3   6  12       36.84       44.37      2.74 o
  -2   6  12       50.83       44.77      2.22 o
  -1   6  12        4.59        4.84      1.07 o
   0   6  12      116.16       99.78      3.61 o
   1   6  12       96.16       86.19      3.72 o
   2   6  12      152.71      126.12      3.35 o
   3   6  12        0.04        1.53      1.42 o
   4   6  12       71.25       68.63      3.03 o
   5   6  12       51.47       54.60      2.75 o
   6   6  12        7.18       12.43      2.28 o
   7   6  12        2.80       -0.36      1.81 o
   8   6  12       12.89       18.19      2.85 o
   9   6  12        3.13       -1.72      2.67 o
  -7   7  12        5.89        6.56      3.30 o
  -6   7  12        8.88       17.08      5.98 o
  -5   7  12        0.32       -0.83      2.68 o
  -4   7  12        5.61        8.27      2.42 o
  -3   7  12        1.89        1.01      2.65 o
  -2   7  12        3.55        2.38      1.31 o
  -1   7  12        2.41        2.50      1.11 o
   0   7  12      223.56      195.39      4.77 o
   1   7  12       43.71       50.11      2.33 o
   2   7  12       67.86       80.89      2.83 o
   3   7  12       12.19       15.75      1.87 o
   4   7  12       48.92       53.21      2.74 o
   5   7  12        2.06       -1.25      1.25 o
   6   7  12        4.59        1.87      1.40 o
   7   7  12        0.67        1.69      1.92 o
   8   7  12        9.07       13.01      2.62 o
  -7   8  12        1.77       -3.06      5.09 o
  -6   8  12        0.03       -0.37      3.04 o
  -5   8  12        0.46        1.64      2.93 o
  -4   8  12        3.70        5.77      2.87 o
  -3   8  12       23.90       27.31      2.48 o
  -2   8  12        7.86        8.22      1.58 o
  -1   8  12        3.70        1.63      1.27 o
   0   8  12       33.89       37.47      2.07 o
   1   8  12       54.16       52.51      2.39 o
   2   8  12        0.09       -1.20      1.20 o
   3   8  12       26.43       24.05      2.00 o
   4   8  12        0.38        2.16      1.43 o
   5   8  12        0.77        0.34      1.42 o
   6   8  12       11.34       11.97      1.90 o
   7   8  12        0.07       -0.76      1.58 o
   8   8  12        3.43        4.41      2.49 o
  -6   9  12        5.16        4.33      4.58 o
  -5   9  12        0.08        0.01      4.84 o
  -4   9  12        0.36       -1.68      2.87 o
  -3   9  12        0.11       -0.83      1.75 o
  -2   9  12        0.70       -1.27      1.27 o
  -1   9  12       14.13       13.77      1.75 o
   0   9  12       12.97       13.84      1.81 o
   1   9  12        7.37        7.91      1.66 o
   2   9  12        1.46        0.58      1.39 o
   3   9  12        1.92        0.32      1.34 o
   4   9  12        0.49       -0.74      1.98 o
   5   9  12       13.15        8.05      1.70 o
   6   9  12        0.11        2.98      1.70 o
   7   9  12        0.08        2.81      2.64 o
  -4  10  12        0.64        0.68      3.36 o
  -3  10  12        3.46        5.78      2.47 o
  -2  10  12        0.32       -0.44      1.47 o
  -1  10  12       21.15       16.50      1.94 o
   0  10  12        4.39        2.07      1.70 o
   1  10  12        1.07        1.83      1.56 o
   2  10  12        0.64       -0.90      1.52 o
   3  10  12        0.81        1.31      1.58 o
   4  10  12        0.99        4.18      1.66 o
   5  10  12        0.01        3.09      2.27 o
  -2  11  12        0.12        1.82      2.93 o
  -1  11  12        6.05        8.35      2.80 o
   0  11  12        0.18       -1.58      2.57 o
   1  11  12        0.21       -0.76      2.54 o
   2  11  12        0.36        2.05      2.58 o
   3  11  12        2.31        0.45      2.13 o
  -1  -9  13        1.21        5.35      4.58 o
   0  -9  13        0.05        0.82      2.97 o
  -4  -8  13        0.49        0.63      2.38 o
  -3  -8  13        1.73        1.46      3.24 o
  -2  -8  13        1.97        2.19      2.68 o
  -1  -8  13        0.91       -0.27      2.33 o
   0  -8  13        0.99       -0.98      2.61 o
   1  -8  13        4.75        3.02      2.86 o
   2  -8  13        0.29       -2.66      2.79 o
   3  -8  13        7.09       11.46      5.09 o
   4  -8  13        0.00       -1.02      4.33 o
  -6  -7  13        6.55        5.70      2.75 o
  -5  -7  13        3.88        6.40      2.56 o
  -4  -7  13        0.00        0.97      2.13 o
  -3  -7  13        8.81        8.52      6.49 o
  -2  -7  13        1.08        0.63      2.31 o
  -1  -7  13       10.53        7.42      2.34 o
   0  -7  13        0.66        1.38      2.67 o
   1  -7  13        3.36        8.44      3.82 o
   2  -7  13        0.00       -2.43      2.43 o
   3  -7  13        4.35        4.67      2.97 o
   4  -7  13        0.08        5.09      4.33 o
   5  -7  13        3.49        5.35      4.58 o
  -7  -6  13        1.30        0.52      2.76 o
  -6  -6  13        0.13        0.05      2.20 o
  -5  -6  13        5.21        3.48      2.13 o
  -4  -6  13        2.36        0.25      2.94 o
  -3  -6  13        6.76        7.40      2.41 o
  -2  -6  13        2.15        2.83      2.17 o
  -1  -6  13       11.06       15.74      2.47 o
   0  -6  13        0.56       -0.33      1.89 o
   1  -6  13        1.03        1.19      2.00 o
   2  -6  13        5.36        9.42      2.88 o
   3  -6  13       12.62       10.36      4.71 o
   4  -6  13        0.01       -2.42      2.70 o
   5  -6  13        0.09       -2.04      3.82 o
   6  -6  13        1.31       -1.53      4.33 o
  -7  -5  13        8.39        6.16      3.29 o
  -6  -5  13        5.11        2.48      2.09 o
  -5  -5  13        2.15        1.57      1.92 o
  -4  -5  13       10.96        8.44      1.82 o
  -3  -5  13       17.36       15.59      2.51 o
  -2  -5  13       34.42       27.83      3.86 o
  -1  -5  13       29.17       29.46      6.46 o
   0  -5  13        8.19        5.00      2.74 o
   1  -5  13        9.74       10.62      2.23 o
   2  -5  13       12.66        9.26      2.61 o
   3  -5  13       21.18       23.38      3.69 o
   4  -5  13       18.28       21.15      3.33 o
   5  -5  13        0.10        1.27      2.70 o
   6  -5  13       12.35       12.22      4.84 o
   7  -5  13        3.52        3.06      4.84 o
  -8  -4  13        1.59        0.02      2.21 o
  -7  -4  13        5.09        3.88      2.19 o
  -6  -4  13       29.75       28.91      3.04 o
  -5  -4  13       13.93       10.09      1.85 o
  -4  -4  13       34.16       27.40      2.70 o
  -3  -4  13        7.34        6.21      1.44 o
  -2  -4  13       94.34       87.00      4.22 o
  -1  -4  13       95.77       97.32      4.38 o
   0  -4  13       92.90       89.01      4.13 o
   1  -4  13        3.11        0.27      1.81 o
   2  -4  13        3.67        5.67      1.96 o
   3  -4  13       53.87       63.27      4.41 o
   4  -4  13        6.83        7.89      2.70 o
   5  -4  13        3.33        5.40      2.79 o
   6  -4  13        0.03        0.51      3.82 o
   7  -4  13        6.10        2.55      4.33 o
   8  -4  13       16.98       19.86      5.60 o
  -8  -3  13        0.33        3.04      2.04 o
  -7  -3  13       25.58       24.59      2.87 o
  -6  -3  13       23.13       28.05      2.29 o
  -5  -3  13       49.90       56.36      3.53 o
  -4  -3  13        7.16       13.58      1.66 o
  -3  -3  13        6.19        5.39      2.02 o
  -2  -3  13        3.96        7.59      1.30 o
  -1  -3  13       20.79       21.44      1.65 o
   0  -3  13       70.00       79.90      3.90 o
   1  -3  13       46.92       61.97      4.76 o
   2  -3  13        3.75        6.68      2.05 o
   3  -3  13       53.58       64.66      4.68 o
   4  -3  13        2.45        3.44      2.34 o
   5  -3  13        2.34        1.54      3.18 o
   6  -3  13       27.89       30.83      3.77 o
   7  -3  13        8.93       19.09      4.84 o
   8  -3  13        7.79       11.20      4.58 o
   9  -3  13        0.04        1.53      4.33 o
  -9  -2  13        0.49       -3.56      6.11 o
  -8  -2  13       16.72        8.66      6.11 o
  -7  -2  13        0.07       -1.03      3.31 o
  -6  -2  13        0.41       -0.50      1.78 o
  -5  -2  13       10.63       13.77      2.14 o
  -4  -2  13        0.18       -1.14      1.14 o
  -3  -2  13       44.07       37.92      2.17 o
  -2  -2  13      184.67      182.03      4.42 o
  -1  -2  13        0.01       -0.78      0.78 o
   0  -2  13      227.66      215.52      4.82 o
   1  -2  13        2.92        2.46      1.84 o
   2  -2  13      216.00      220.84      7.08 o
   3  -2  13      236.80      222.83      7.09 o
   4  -2  13        0.03       -1.51      1.51 o
   5  -2  13       16.24       15.44      2.17 o
   6  -2  13       61.07       73.37      3.88 o
   7  -2  13      115.32      139.65      7.11 o
   8  -2  13        0.04        1.04      2.61 o
   9  -2  13       14.04       12.47      4.58 o
  -9  -1  13        4.68        9.67      6.62 o
  -8  -1  13       39.50       42.01      7.89 o
  -7  -1  13       37.47       45.70      3.30 o
  -6  -1  13       76.55       76.95      3.93 o
  -5  -1  13        8.70       10.33      1.80 o
  -4  -1  13       35.17       51.19      2.51 o
  -3  -1  13        0.11       -0.76      1.04 o
  -2  -1  13       69.42       74.06      2.53 o
  -1  -1  13       14.67       23.20      1.44 o
   0  -1  13       37.25       31.52      1.51 o
   1  -1  13       39.14       33.98      1.12 o
   2  -1  13       14.37       14.11      1.21 o
   3  -1  13      238.36      227.44      5.84 o
   4  -1  13       25.58       26.27      3.38 o
   5  -1  13       32.91       35.55      3.50 o
   6  -1  13       43.07       46.31      2.98 o
   7  -1  13      106.97      129.10      5.12 o
   8  -1  13        8.18       12.17      3.25 o
   9  -1  13        8.99        5.86      4.33 o
  -9   0  13        1.05       -4.58      5.09 o
  -8   0  13       26.51       20.72      3.62 o
  -7   0  13       18.45       21.92      3.69 o
  -6   0  13      122.06      123.26      4.86 o
  -5   0  13       17.47       19.83      1.69 o
  -4   0  13        2.64        6.11      1.37 o
  -3   0  13        0.29        0.97      1.02 o
  -2   0  13       16.42       21.73      1.18 o
  -1   0  13       12.77       14.20      0.94 o
   0   0  13      325.32      360.79      5.49 o
   1   0  13       64.33       62.05      1.52 o
   2   0  13       20.29       16.40      0.91 o
   3   0  13        1.22       -0.19      0.71 o
   4   0  13       87.18       81.47      5.88 o
   5   0  13      285.98      269.74      6.84 o
   6   0  13       91.60       87.87      3.87 o
   7   0  13       22.23       17.81      2.52 o
   8   0  13        2.89        1.85      2.50 o
   9   0  13        0.50       -1.78      3.56 o
  10   0  13        0.72       -2.04      3.82 o
  -8   1  13        4.85        4.62      2.24 o
  -7   1  13        0.85        2.41      2.07 o
  -6   1  13        1.24        2.25      1.74 o
  -5   1  13        0.05        3.29      1.18 o
  -4   1  13      110.85       94.41      2.95 o
  -3   1  13       76.35       75.72      2.64 o
  -2   1  13       29.10       30.57      1.46 o
  -1   1  13        6.57        8.16      0.69 o
   0   1  13      136.89      116.43      2.40 o
   1   1  13       24.21       20.13      0.92 o
   2   1  13        8.95        4.64      0.79 o
   3   1  13        9.56       12.25      0.94 o
   4   1  13       40.84       44.32      2.29 o
   5   1  13       99.10       88.76      3.37 o
   6   1  13       24.12       28.05      4.93 o
   7   1  13       13.08       14.81      2.73 o
   8   1  13        1.94        1.24      2.39 o
   9   1  13        4.36        6.48      2.93 o
  10   1  13        0.36       -0.25      3.82 o
  -9   2  13        7.87        6.68      2.86 o
  -8   2  13       24.53       23.49      3.33 o
  -7   2  13       46.53       45.38      4.31 o
  -6   2  13        5.16        7.39      1.97 o
  -5   2  13       78.53       86.98      3.88 o
  -4   2  13      231.44      215.02      8.43 o
  -3   2  13      289.09      248.55      5.63 o
  -2   2  13       43.55       41.80      1.90 o
  -1   2  13       54.47       49.85      1.44 o
   0   2  13        3.20        1.44      0.60 o
   1   2  13        5.20        7.58      0.75 o
   2   2  13       45.71       58.08      1.50 o
   3   2  13       78.70       82.53      2.26 o
   4   2  13      464.06      484.53      8.86 o
   5   2  13       31.38       27.64      2.01 o
   6   2  13      111.73      114.02      4.60 o
   7   2  13        2.78       -1.37      2.12 o
   8   2  13        9.06        9.21      2.68 o
   9   2  13        0.38        2.48      2.80 o
  10   2  13        0.56       -0.37      2.86 o
  -9   3  13        5.37        5.41      3.04 o
  -8   3  13       46.38       50.96      4.32 o
  -7   3  13       28.98       35.39      3.15 o
  -6   3  13       18.35       21.56      2.98 o
  -5   3  13        0.95        1.71      1.78 o
  -4   3  13      134.69      128.22      4.92 o
  -3   3  13       49.49       47.50      2.23 o
  -2   3  13      207.38      196.38      3.78 o
  -1   3  13       17.07       17.97      1.05 o
   0   3  13        1.63       15.73      7.89 o
   1   3  13        1.64        7.14      1.65 o
   2   3  13      146.85      166.61      3.10 o
   3   3  13      164.39      160.52      3.62 o
   4   3  13      331.35      338.14      6.55 o
   5   3  13       46.15       37.04      2.25 o
   6   3  13        0.31        2.52      1.78 o
   7   3  13       29.45       38.43      2.99 o
   8   3  13        3.21       -1.02      2.26 o
   9   3  13       22.58       18.38      6.24 o
  10   3  13        0.22        0.86      2.97 o
  -9   4  13        0.06        1.69      3.04 o
  -8   4  13        0.75        1.12      2.68 o
  -7   4  13       20.51       23.17      3.44 o
  -6   4  13        1.69       -1.23      2.05 o
  -5   4  13        1.59        2.35      1.90 o
  -4   4  13       28.73       23.91      2.56 o
  -3   4  13       75.71       87.76      3.12 o
  -2   4  13        0.12       -0.77      0.77 o
  -1   4  13        0.55        0.37      0.86 o
   0   4  13       15.47       15.73      1.22 o
   1   4  13       91.83       90.82      3.11 o
   2   4  13        1.15        3.38      1.04 o
   3   4  13        1.08       -0.46      1.00 o
   4   4  13       38.85       43.45      2.14 o
   5   4  13      121.61      109.77      3.92 o
   6   4  13       16.83       15.40      1.57 o
   7   4  13        7.22       10.89      2.25 o
   8   4  13        1.86       -0.58      2.26 o
   9   4  13        2.63        4.25      2.75 o
  -8   5  13       25.76       29.53      4.05 o
  -7   5  13        1.06       -1.64      2.61 o
  -6   5  13        2.81        5.79      3.88 o
  -5   5  13        0.21       -1.88      1.88 o
  -4   5  13       47.00       47.55      4.09 o
  -3   5  13        0.15       -1.67      1.78 o
  -2   5  13       33.97       39.61      1.78 o
  -1   5  13       42.58       42.42      2.01 o
   0   5  13      770.55      679.75     12.00 o
   1   5  13       21.22       21.55      1.57 o
   2   5  13      277.74      268.05      5.47 o
   3   5  13       19.69       23.83      2.28 o
   4   5  13        1.68        1.85      1.27 o
   5   5  13       35.97       36.85      2.52 o
   6   5  13        2.28        0.14      2.19 o
   7   5  13        0.84       -0.07      1.85 o
   8   5  13        5.60        6.08      2.24 o
   9   5  13        5.53        3.76      2.93 o
  -8   6  13       20.83       37.01      8.02 o
  -7   6  13       18.76       24.35      7.00 o
  -6   6  13        8.46       11.15      3.56 o
  -5   6  13        0.48       -1.06      2.06 o
  -4   6  13       26.90       33.32      5.09 o
  -3   6  13        0.41       -1.58      1.58 o
  -2   6  13        0.23       -1.27      1.27 o
  -1   6  13        0.96       -0.48      1.02 o
   0   6  13      113.53      124.89      3.93 o
   1   6  13      931.94      899.18     15.58 o
   2   6  13      171.00      164.79      3.98 o
   3   6  13       84.91       86.76      3.35 o
   4   6  13       28.31       29.01      2.12 o
   5   6  13       13.29       14.72      1.78 o
   6   6  13        4.25        3.09      2.15 o
   7   6  13        0.12       -1.27      1.87 o
   8   6  13       10.24       14.09      2.69 o
   9   6  13        5.99        9.70      3.18 o
  -7   7  13        4.81       10.99      3.48 o
  -6   7  13        5.87        5.41      3.15 o
  -5   7  13        1.18       -0.20      2.57 o
  -4   7  13        0.18       -1.51      2.06 o
  -3   7  13       33.81       36.43      2.63 o
  -2   7  13        8.57        7.56      1.66 o
  -1   7  13       19.45       26.86      2.20 o
   0   7  13       14.57       20.59      1.76 o
   1   7  13      157.52      165.56      4.67 o
   2   7  13       45.29       55.50      2.40 o
   3   7  13       27.21       29.34      2.61 o
   4   7  13       36.79       43.47      4.34 o
   5   7  13        1.51        3.55      1.48 o
   6   7  13        7.63       11.58      1.95 o
   7   7  13        0.00       -1.01      1.92 o
   8   7  13        2.41        2.26      2.39 o
  -6   8  13        3.27       -0.65      3.12 o
  -5   8  13        1.37        0.92      3.00 o
  -4   8  13        2.83        1.64      2.68 o
  -3   8  13        5.07        5.28      1.87 o
  -2   8  13        1.14        0.79      1.33 o
  -1   8  13        2.77       -0.15      1.20 o
   0   8  13       16.35       19.38      1.99 o
   1   8  13       20.50       14.17      1.67 o
   2   8  13        1.72        0.69      1.39 o
   3   8  13        3.35        3.29      1.46 o
   4   8  13        0.03        1.43      1.36 o
   5   8  13        0.09        2.68      1.57 o
   6   8  13        4.98        5.97      1.77 o
   7   8  13        0.22       -1.39      1.65 o
  -5   9  13        6.08        5.07      3.55 o
  -4   9  13        0.13        2.09      3.12 o
  -3   9  13        8.79        9.92      2.17 o
  -2   9  13        0.45        0.83      1.61 o
  -1   9  13        9.33        7.65      1.56 o
   0   9  13       19.39       21.60      2.01 o
   1   9  13        1.06        0.48      1.41 o
   2   9  13        2.57        3.74      1.51 o
   3   9  13        0.58       -0.52      1.40 o
   4   9  13        0.98        1.55      1.51 o
   5   9  13        1.86        1.15      1.58 o
   6   9  13        3.87        3.15      1.86 o
  -4  10  13        0.68        4.44      3.55 o
  -3  10  13        0.77        3.25      3.29 o
  -2  10  13        0.95        0.83      2.18 o
  -1  10  13        0.19        2.73      1.56 o
   0  10  13       10.96        9.58      2.02 o
   1  10  13        0.04       -1.54      2.22 o
   2  10  13        2.30        3.73      1.73 o
   3  10  13        0.18       -1.41      1.41 o
   4  10  13        0.02        1.85      1.66 o
   5  10  13        0.50        0.02      2.24 o
  -2  11  13        1.48        4.29      2.67 o
  -1  11  13        0.24        0.47      2.57 o
   0  11  13        4.72       11.63      2.84 o
   1  11  13        0.02       -2.57      2.57 o
   2  11  13        4.19        6.13      2.45 o
   3  11  13        0.00        2.62      2.29 o
  -3  -8  14        0.00        3.08      3.55 o
  -2  -8  14        0.22       -2.00      5.47 o
  -1  -8  14        0.36       -0.89      2.37 o
   0  -8  14        0.60        4.04      2.86 o
   1  -8  14        0.99        2.04      3.06 o
   2  -8  14        0.14        0.19      2.97 o
   3  -8  14        0.72        4.33      4.58 o
  -5  -7  14        5.22        5.30      2.56 o
  -4  -7  14        1.32        3.90      6.24 o
  -3  -7  14        0.36       -2.77      2.77 o
  -2  -7  14        0.76       -0.96      2.29 o
  -1  -7  14        0.25       -0.45      2.89 o
   0  -7  14        2.19        7.59      3.23 o
   1  -7  14       12.87       11.66      3.31 o
   2  -7  14        2.49        1.15      2.88 o
   3  -7  14        4.83        1.11      2.97 o
   4  -7  14        0.62        4.33      4.58 o
   5  -7  14        3.15        9.42      5.09 o
  -6  -6  14        2.27        2.09      2.49 o
  -5  -6  14        4.17        2.43      2.36 o
  -4  -6  14        0.02       -1.94      2.93 o
  -3  -6  14        0.85       -0.35      2.21 o
  -2  -6  14        3.69        2.65      2.27 o
  -1  -6  14        8.07        2.46      3.34 o
   0  -6  14        1.63        1.10      2.08 o
   1  -6  14       13.13       11.33      2.97 o
   2  -6  14       30.65       31.94      3.69 o
   3  -6  14       14.63       14.57      3.24 o
   4  -6  14       23.12       29.59      4.05 o
   5  -6  14        4.82        2.29      4.33 o
   6  -6  14        4.15        9.93      5.09 o
  -7  -5  14        3.54        2.47      2.34 o
  -6  -5  14        9.19        6.58      2.93 o
  -5  -5  14        4.46        4.09      3.16 o
  -4  -5  14       13.35        9.45      2.52 o
  -3  -5  14        8.74       14.27      2.62 o
  -2  -5  14        2.69        3.38      2.18 o
  -1  -5  14        0.02       -1.71      1.88 o
   0  -5  14        2.34       -1.00      1.90 o
   1  -5  14       34.45       43.76      3.24 o
   2  -5  14       12.15       19.57      3.15 o
   3  -5  14       49.02       55.74      4.49 o
   4  -5  14       16.51       23.30      3.69 o
   5  -5  14        6.92       -1.91      2.88 o
   6  -5  14        0.45       -2.55      4.07 o
   7  -5  14        3.24        2.80      4.58 o
  -8  -4  14        0.16        1.83      3.39 o
  -7  -4  14        1.38        3.70      3.42 o
  -6  -4  14        3.08        6.24      3.42 o
  -5  -4  14        2.09        2.73      2.18 o
  -4  -4  14        3.35        4.31      2.07 o
  -3  -4  14        5.41        7.87      2.14 o
  -2  -4  14        0.00       -0.69      1.88 o
  -1  -4  14        1.19       -0.19      1.91 o
   0  -4  14        1.11        1.11      1.88 o
   1  -4  14        1.33       -0.59      1.85 o
   2  -4  14        0.10       -1.75      1.75 o
   3  -4  14        4.41        0.06      2.32 o
   4  -4  14        6.75       -2.29      2.34 o
   5  -4  14        0.60       -2.04      2.70 o
   6  -4  14        1.83        0.51      4.07 o
   7  -4  14        2.99        3.56      4.33 o
   8  -4  14        3.42        3.31      4.58 o
  -8  -3  14        3.39        1.48      3.39 o
  -7  -3  14        0.10       -3.64      3.95 o
  -6  -3  14        0.31       -1.43      2.14 o
  -5  -3  14        1.01        1.42      3.09 o
  -4  -3  14        6.49       10.25      2.17 o
  -3  -3  14        0.00       -0.43      1.14 o
  -2  -3  14      180.45      199.01      5.54 o
  -1  -3  14        0.04        0.63      2.31 o
   0  -3  14      199.77      202.61      6.83 o
   1  -3  14      243.92      225.87      8.63 o
   2  -3  14       76.31       92.17      4.29 o
   3  -3  14        5.90        1.96      2.24 o
   4  -3  14       45.78       54.60      4.31 o
   5  -3  14        7.22        5.82      2.68 o
   6  -3  14        6.21        8.96      3.15 o
   7  -3  14       50.89       67.47      6.87 o
   8  -3  14        1.04        0.00      4.33 o
  -8  -2  14        8.00        8.15      6.36 o
  -7  -2  14       24.42       22.66      6.49 o
  -6  -2  14       18.55       21.98      2.60 o
  -5  -2  14        3.06        2.41      2.19 o
  -4  -2  14        6.56        2.18      1.33 o
  -3  -2  14        0.92        1.22      1.15 o
  -2  -2  14        9.78        7.89      1.31 o
  -1  -2  14      132.54      128.36      3.46 o
   0  -2  14        0.05       -1.73      1.73 o
   1  -2  14      355.67      343.82      9.96 o
   2  -2  14        0.51        3.44      2.73 o
   3  -2  14      174.67      176.84      6.21 o
   4  -2  14        3.19        0.86      4.33 o
   5  -2  14      157.99      150.88      6.99 o
   6  -2  14       34.22       39.16      3.91 o
   7  -2  14       81.47      100.28      6.75 o
   8  -2  14       11.14       16.55      4.58 o
  -9  -1  14        4.92        8.66      6.87 o
  -8  -1  14       18.00       24.70      7.38 o
  -7  -1  14       33.44       49.80      4.47 o
  -6  -1  14       70.56       81.33      4.14 o
  -5  -1  14       12.50       14.01      2.76 o
  -4  -1  14        0.85        1.09      1.17 o
  -3  -1  14       15.30       16.28      1.65 o
  -2  -1  14        1.04        0.96      1.03 o
  -1  -1  14       43.09       45.44      1.95 o
   0  -1  14       15.87       13.34      1.25 o
   1  -1  14        2.28        0.07      2.39 o
   2  -1  14      737.12      715.39     18.58 o
   3  -1  14      546.32      578.58     15.50 o
   4  -1  14      453.57      469.48     10.83 o
   5  -1  14       43.33       46.04      2.90 o
   6  -1  14       11.29       17.84      2.22 o
   7  -1  14       23.35       28.31      3.47 o
   8  -1  14        0.00       -2.44      2.44 o
   9  -1  14        1.17       -3.31      3.31 o
  -9   0  14        3.24       -5.86      5.86 o
  -8   0  14        2.72        6.67      3.14 o
  -7   0  14       12.93       16.43      3.43 o
  -6   0  14        0.05        5.85      1.94 o
  -5   0  14       19.80       28.05      2.52 o
  -4   0  14       93.32       85.64      3.31 o
  -3   0  14       21.14       28.16      2.00 o
  -2   0  14       21.16       13.78      1.39 o
  -1   0  14       17.90       21.69      1.45 o
   0   0  14        0.71        1.88      0.58 o
   1   0  14       16.67       17.32      0.86 o
   2   0  14       81.89       71.01      2.19 o
   3   0  14      102.84       96.84      3.33 o
   4   0  14       63.22       62.23      2.85 o
   5   0  14       54.25       52.09      3.28 o
   6   0  14        8.68        9.73      2.09 o
   7   0  14       14.97       19.52      2.44 o
   8   0  14       11.14       14.63      4.33 o
   9   0  14        1.43       -3.31      3.31 o
  -8   1  14        6.07        6.03      5.09 o
  -7   1  14       45.75       51.03      4.47 o
  -6   1  14        1.99        3.77      1.90 o
  -5   1  14      119.13      114.32      3.85 o
  -4   1  14       52.63       56.78      2.39 o
  -3   1  14      404.92      414.66      8.57 o
  -2   1  14        6.07        5.14      1.18 o
  -1   1  14        0.03        0.04      0.70 o
   0   1  14       20.65       18.26      0.89 o
   1   1  14       75.29       86.75      2.36 o
   2   1  14      108.51      123.06      2.37 o
   3   1  14        2.69        4.12      1.04 o
   4   1  14      559.55      524.32     11.88 o
   5   1  14       21.65       26.18      2.11 o
   6   1  14       39.76       47.53      2.98 o
   7   1  14        0.11       -0.81      2.26 o
   8   1  14        3.94        3.06      3.69 o
   9   1  14        0.03       -2.26      3.56 o
  -9   2  14        0.80       -0.76      3.56 o
  -8   2  14        4.20        3.47      2.43 o
  -7   2  14       31.28       29.81      2.99 o
  -6   2  14        5.19        0.80      1.85 o
  -5   2  14       19.35       19.41      2.24 o
  -4   2  14      277.82      268.49      7.99 o
  -3   2  14      262.78      253.86      5.86 o
  -2   2  14        0.02        0.92      1.09 o
  -1   2  14        0.16        0.48      0.60 o
   0   2  14       13.14        7.45      0.76 o
   1   2  14      102.61      100.28      2.30 o
   2   2  14      142.68      132.83      2.55 o
   3   2  14       30.93       25.98      1.36 o
   4   2  14      303.56      257.43      5.84 o
   5   2  14        9.02        6.71      1.57 o
   6   2  14       10.75       13.73      3.24 o
   7   2  14       28.14       19.68      4.20 o
   8   2  14        4.21        7.55      2.93 o
   9   2  14        0.50       -0.34      2.57 o
  -9   3  14        0.01        2.19      5.09 o
  -8   3  14        0.09       -2.29      2.43 o
  -7   3  14       12.04        6.72      2.34 o
  -6   3  14        1.92        4.04      2.04 o
  -5   3  14        5.97        8.91      2.05 o
  -4   3  14       10.98       10.73      2.11 o
  -3   3  14      234.63      221.60      6.09 o
  -2   3  14       28.89       29.36      1.64 o
  -1   3  14      210.57      173.50      3.46 o
   0   3  14       20.02       16.49      1.80 o
   1   3  14        0.32        0.61      0.74 o
   2   3  14       28.29       27.14      1.19 o
   3   3  14       96.96       93.48      2.66 o
   4   3  14       98.17       84.96      2.89 o
   5   3  14       23.54       22.39      1.95 o
   6   3  14        2.03        3.63      1.74 o
   7   3  14        2.94        5.38      3.82 o
   8   3  14        1.42       -2.66      3.56 o
   9   3  14        1.18        3.29      2.86 o
  -8   4  14        8.69        6.74      2.97 o
  -7   4  14        0.01       -0.64      3.44 o
  -6   4  14        2.00       -0.72      2.05 o
  -5   4  14       20.71       24.23      3.25 o
  -4   4  14        0.02        1.48      1.86 o
  -3   4  14       43.47       37.41      2.49 o
  -2   4  14      256.45      239.13      4.62 o
  -1   4  14      244.09      207.70      4.11 o
   0   4  14      161.91      195.49      4.21 o
   1   4  14        8.66       11.90      1.74 o
   2   4  14      439.05      411.67      7.64 o
   3   4  14      109.66       98.55      2.80 o
   4   4  14        0.41       -1.11      1.11 o
   5   4  14       48.54       54.01      2.83 o
   6   4  14        4.47        8.93      2.04 o
   7   4  14        5.53        2.49      1.94 o
   8   4  14        0.00       -2.20      2.20 o
   9   4  14        2.29        1.09      2.63 o
  -8   5  14        5.70        4.90      3.15 o
  -7   5  14       13.00       11.15      3.56 o
  -6   5  14       14.72       16.36      2.67 o
  -5   5  14       15.07       15.11      2.58 o
  -4   5  14       25.42       30.74      2.97 o
  -3   5  14        1.08        2.16      1.98 o
  -2   5  14      148.48      145.00      6.01 o
  -1   5  14      319.83      322.37      5.91 o
   0   5  14       56.25       65.28      2.40 o
   1   5  14     1046.39      988.80     16.92 o
   2   5  14        0.69       -0.91      2.11 o
   3   5  14      310.25      292.63      5.88 o
   4   5  14       91.65       89.77      3.04 o
   5   5  14       34.70       41.75      3.06 o
   6   5  14        1.11        0.72      1.82 o
   7   5  14        2.25        9.24      2.16 o
   8   5  14        0.52        1.22      2.06 o
   9   5  14        5.59        5.77      3.00 o
  -7   6  14        5.59       11.13      3.41 o
  -6   6  14       17.24       21.20      3.41 o
  -5   6  14       12.54       10.55      2.71 o
  -4   6  14       26.07       28.36      6.44 o
  -3   6  14       30.02       31.52      2.51 o
  -2   6  14       47.07       47.05      2.27 o
  -1   6  14        0.43       -0.35      1.33 o
   0   6  14       46.47       46.28      2.22 o
   1   6  14       40.66       36.21      2.06 o
   2   6  14       78.84       62.42      2.54 o
   3   6  14        0.20       -1.29      1.29 o
   4   6  14        5.25        6.39      1.52 o
   5   6  14        5.64        0.09      1.33 o
   6   6  14        4.93        1.77      1.98 o
   7   6  14        0.00       -1.85      1.85 o
   8   6  14        0.02        0.14      2.13 o
  -7   7  14        2.09        6.77      3.41 o
  -6   7  14        2.67        1.43      2.97 o
  -5   7  14        4.93        7.08      2.93 o
  -4   7  14        0.49        0.24      2.16 o
  -3   7  14       23.78       26.93      3.34 o
  -2   7  14        1.11        1.69      1.34 o
  -1   7  14        1.36        0.14      1.06 o
   0   7  14      178.43      181.75      4.71 o
   1   7  14       28.99       34.44      2.03 o
   2   7  14        4.78        1.73      1.37 o
   3   7  14        2.83        5.86      1.46 o
   4   7  14        2.68        5.25      1.59 o
   5   7  14        1.21       -0.22      1.55 o
   6   7  14        1.18        0.47      1.48 o
   7   7  14        0.01        0.99      1.56 o
   8   7  14        0.02       -2.13      2.27 o
  -6   8  14        0.04        0.39      4.71 o
  -5   8  14       32.97       45.12      6.11 o
  -4   8  14        0.01       -0.10      2.32 o
  -3   8  14        4.89        5.97      1.99 o
  -2   8  14        0.04       -1.26      1.26 o
  -1   8  14        0.04        1.38      1.33 o
   0   8  14       55.21       46.15      2.76 o
   1   8  14        0.28        0.22      1.22 o
   2   8  14        3.54        0.81      1.35 o
   3   8  14        3.65        2.42      1.45 o
   4   8  14        1.85        0.08      2.02 o
   5   8  14        0.12        0.37      1.51 o
   6   8  14        0.52        1.56      1.66 o
   7   8  14        1.23       -0.27      2.24 o
  -5   9  14       15.02       23.47      4.22 o
  -4   9  14        9.64       19.89      3.79 o
  -3   9  14        1.80        6.38      2.83 o
  -2   9  14       11.15       11.32      1.84 o
  -1   9  14        3.48        0.25      1.42 o
   0   9  14       18.45       23.25      2.10 o
   1   9  14        0.28       -0.09      1.45 o
   2   9  14        4.03        4.25      1.63 o
   3   9  14        0.05       -0.53      1.38 o
   4   9  14        0.09        0.68      1.49 o
   5   9  14        9.28        8.89      1.95 o
   6   9  14        4.28        4.10      2.47 o
  -3  10  14        4.79       11.13      3.67 o
  -2  10  14        0.10        1.47      1.62 o
  -1  10  14        0.02       -0.51      1.60 o
   0  10  14        0.02       -1.65      1.65 o
   1  10  14        0.02       -1.06      1.73 o
   2  10  14        0.00       -0.64      1.98 o
   3  10  14        0.00        0.31      1.54 o
   4  10  14        0.06       -0.03      2.16 o
   5  10  14        0.99        1.13      2.33 o
  -1  11  14        3.02        4.68      4.12 o
   0  11  14        5.02       10.54      2.96 o
   1  11  14        1.49        2.48      2.77 o
   2  11  14        0.99        3.63      3.11 o
  -2  -8  15        0.61        1.51      3.20 o
  -1  -8  15        3.03        3.83      4.20 o
   0  -8  15        1.47        0.32      2.97 o
   1  -8  15        1.00       -0.91      2.86 o
   2  -8  15        0.01       -2.29      2.86 o
  -4  -7  15        1.48        0.72      3.42 o
  -3  -7  15        6.88        9.02      3.67 o
  -2  -7  15        2.08       -0.10      2.41 o
  -1  -7  15       13.27       10.71      2.77 o
   0  -7  15        0.88        2.94      3.56 o
   1  -7  15        3.94        6.44      2.97 o
   2  -7  15        2.14        6.36      3.06 o
   3  -7  15        0.38        1.02      3.06 o
   4  -7  15        8.53       10.44      5.09 o
  -6  -6  15        2.78       -1.02      3.67 o
  -5  -6  15        4.47        3.99      3.73 o
  -4  -6  15        6.77        6.89      5.35 o
  -3  -6  15        1.99        0.68      2.50 o
  -2  -6  15        0.38       -2.12      2.12 o
  -1  -6  15        6.50        6.65      2.51 o
   0  -6  15        5.74        6.44      2.33 o
   1  -6  15        0.01        2.80      2.70 o
   2  -6  15        0.93        0.58      2.80 o
   3  -6  15        0.28       -2.37      2.79 o
   4  -6  15        4.65        2.23      3.12 o
   5  -6  15        0.49        3.56      4.58 o
  -7  -5  15        6.07        5.95      3.91 o
  -6  -5  15        0.15       -3.24      3.24 o
  -5  -5  15        0.17        1.60      3.23 o
  -4  -5  15        5.51        4.98      2.52 o
  -3  -5  15       20.30       21.06      2.89 o
  -2  -5  15        0.23       -2.52      2.52 o
  -1  -5  15        0.13       -1.85      1.85 o
   0  -5  15        1.79       -0.40      2.03 o
   1  -5  15        0.06       -1.73      2.08 o
   2  -5  15        9.69       11.11      3.04 o
   3  -5  15        2.71        0.64      2.70 o
   4  -5  15        0.14        1.74      3.31 o
   5  -5  15        4.73        6.02      3.33 o
   6  -5  15        0.34        0.76      4.58 o
  -7  -4  15       12.85        8.86      3.85 o
  -6  -4  15       11.08        4.14      3.48 o
  -5  -4  15        6.34        3.31      2.29 o
  -4  -4  15       13.94        8.55      2.45 o
  -3  -4  15        0.03       -0.74      2.02 o
  -2  -4  15       23.62       25.21      3.30 o
  -1  -4  15        8.46        8.05      2.23 o
   0  -4  15        5.60        3.42      2.08 o
   1  -4  15        0.03       -0.83      2.29 o
   2  -4  15       51.42       56.27      6.72 o
   3  -4  15       13.99       11.39      2.93 o
   4  -4  15        0.45       -1.69      2.61 o
   5  -4  15        8.67        3.95      2.93 o
   6  -4  15        1.52       -3.31      4.07 o
   7  -4  15       19.83       22.91      5.60 o
  -8  -3  15        0.20        3.64      6.75 o
  -7  -3  15       19.06       22.95      4.33 o
  -6  -3  15       36.04       44.45      3.55 o
  -5  -3  15       28.13       39.38      3.28 o
  -4  -3  15       47.62       58.35      3.78 o
  -3  -3  15       12.04       15.06      1.84 o
  -2  -3  15       23.13       28.94      2.85 o
  -1  -3  15      188.40      208.36      7.11 o
   0  -3  15        3.76        4.20      3.57 o
   1  -3  15        0.01        0.05      1.85 o
   2  -3  15        0.54       -0.13      2.79 o
   3  -3  15       87.36       81.95      5.98 o
   4  -3  15       12.52       19.32      3.23 o
   5  -3  15       28.25       30.82      4.07 o
   6  -3  15        7.92       14.94      5.47 o
   7  -3  15       39.34       52.70      6.62 o
   8  -3  15       18.83       24.44      5.60 o
  -8  -2  15        3.63       10.95      6.62 o
  -7  -2  15       12.37       17.37      3.81 o
  -6  -2  15       21.15       27.90      2.90 o
  -5  -2  15       50.55       66.97      3.83 o
  -4  -2  15        0.07        0.45      1.84 o
  -3  -2  15       23.84       29.88      2.17 o
  -2  -2  15       44.97       40.78      2.36 o
  -1  -2  15       40.99       39.23      3.02 o
   0  -2  15       91.55       86.02      4.19 o
   1  -2  15       18.22       13.50      2.46 o
   2  -2  15      128.97      123.41      5.07 o
   3  -2  15        3.45        5.40      2.13 o
   4  -2  15        9.78       12.39      2.86 o
   5  -2  15        0.23        1.19      3.31 o
   6  -2  15        6.69        1.46      2.81 o
   7  -2  15        6.48        5.78      5.22 o
   8  -2  15        9.82       12.98      4.84 o
  -8  -1  15        0.45       -1.27      5.86 o
  -7  -1  15        0.25        2.06      2.71 o
  -6  -1  15        4.77        3.96      2.14 o
  -5  -1  15       11.28        4.84      1.97 o
  -4  -1  15       11.54       15.46      2.20 o
  -3  -1  15       44.26       55.29      2.70 o
  -2  -1  15       27.48       31.90      2.10 o
  -1  -1  15       41.94       43.93      2.04 o
   0  -1  15      152.16      139.45      4.20 o
   1  -1  15       32.43       34.51      2.83 o
   2  -1  15      149.87      152.16      5.70 o
   3  -1  15       48.40       43.03      3.14 o
   4  -1  15       24.98       33.83      3.65 o
   5  -1  15       70.29       77.55      4.95 o
   6  -1  15       15.96       25.41      3.55 o
   7  -1  15        1.12        0.77      1.96 o
   8  -1  15        0.48       -2.44      2.44 o
  -9   0  15        0.79        1.53      6.87 o
  -8   0  15       10.50       13.47      3.34 o
  -7   0  15       82.27       89.88      6.03 o
  -6   0  15       36.53       29.57      2.94 o
  -5   0  15       50.42       59.03      3.50 o
  -4   0  15        0.01        1.38      1.71 o
  -3   0  15      140.61      135.02      4.63 o
  -2   0  15        1.37        3.87      1.32 o
  -1   0  15       19.93       19.36      1.51 o
   0   0  15       71.77       65.70      2.35 o
   1   0  15        4.55        4.48      1.00 o
   2   0  15       70.88       68.95      3.78 o
   3   0  15       40.10       42.17      2.32 o
   4   0  15      179.74      165.23      4.83 o
   5   0  15      100.82       98.57      4.06 o
   6   0  15        0.15       -0.88      1.64 o
   7   0  15       17.92       17.70      2.41 o
   8   0  15        9.78        5.36      2.81 o
   9   0  15        1.53       -3.06      3.56 o
  -8   1  15        4.31        2.26      3.08 o
  -7   1  15       86.98       99.24      6.22 o
  -6   1  15      151.43      157.23      7.59 o
  -5   1  15       58.90       72.89      4.84 o
  -4   1  15       15.36       14.77      2.18 o
  -3   1  15       83.51       71.75      3.11 o
  -2   1  15        0.96       -0.09      1.22 o
  -1   1  15       91.37       81.43      2.82 o
   0   1  15        2.27        1.31      0.59 o
   1   1  15       44.39       41.75      1.38 o
   2   1  15       67.79       57.36      1.66 o
   3   1  15       49.77       42.59      2.29 o
   4   1  15      388.77      406.32      9.64 o
   5   1  15      270.72      285.80      7.29 o
   6   1  15        0.19        0.42      1.67 o
   7   1  15        1.89        4.62      3.82 o
   8   1  15        9.51       15.60      4.33 o
   9   1  15        6.77        8.80      4.46 o
  -8   2  15        2.15       -2.93      5.73 o
  -7   2  15        1.82       -0.32      2.81 o
  -6   2  15       29.14       26.17      2.72 o
  -5   2  15        9.52        9.73      2.07 o
  -4   2  15        8.25       15.37      1.78 o
  -3   2  15      272.81      242.95      5.68 o
  -2   2  15        2.33       -1.09      1.09 o
  -1   2  15      222.49      207.63      4.27 o
   0   2  15       89.81       75.77      2.02 o
   1   2  15        4.64        6.99      0.88 o
   2   2  15       48.02       46.29      2.11 o
   3   2  15       34.67       32.71      1.81 o
   4   2  15       14.82       16.65      1.80 o
   5   2  15      135.13      138.77      4.81 o
   6   2  15        0.40        0.02      1.65 o
   7   2  15        7.31       10.38      4.07 o
   8   2  15       22.50       24.66      3.48 o
   9   2  15        1.44        4.13      3.82 o
  -8   3  15        0.59       -2.43      2.43 o
  -7   3  15        2.40        2.97      2.24 o
  -6   3  15        2.28        1.31      1.97 o
  -5   3  15        8.54        9.62      2.13 o
  -4   3  15       83.04       76.39      3.89 o
  -3   3  15      144.83      127.27      4.34 o
  -2   3  15        5.11       10.57      1.90 o
  -1   3  15      133.05      111.79      2.65 o
   0   3  15        5.15        3.57      1.27 o
   1   3  15      132.16      107.43      2.76 o
   2   3  15      219.73      199.72      3.66 o
   3   3  15      392.41      372.42      7.02 o
   4   3  15        1.76       -1.20      1.20 o
   5   3  15        6.51        4.18      1.50 o
   6   3  15        0.20       -1.67      1.67 o
   7   3  15        5.77        3.06      2.67 o
   8   3  15       35.87       39.69      4.04 o
   9   3  15        3.39        7.60      3.00 o
  -8   4  15        0.66       -2.57      2.57 o
  -7   4  15        5.77        7.52      3.95 o
  -6   4  15       12.07       14.12      2.62 o
  -5   4  15        0.05       -1.88      1.88 o
  -4   4  15       79.88       86.11      4.27 o
  -3   4  15        2.88        0.33      1.62 o
  -2   4  15      188.07      166.02      3.60 o
  -1   4  15       22.68       24.60      1.48 o
   0   4  15      153.43      138.06      3.38 o
   1   4  15       33.13       42.46      3.20 o
   2   4  15       14.85       10.17      1.27 o
   3   4  15      264.18      253.16      5.22 o
   4   4  15        1.86        1.11      1.25 o
   5   4  15       37.39       34.00      2.81 o
   6   4  15        4.23        3.37      1.91 o
   7   4  15       16.34       14.12      2.46 o
   8   4  15        1.31        3.72      2.68 o
   9   4  15        1.12       -2.57      2.57 o
  -8   5  15        2.52        3.44      3.24 o
  -7   5  15        0.92        0.51      2.79 o
  -6   5  15        2.89        1.43      2.28 o
  -5   5  15       13.58       11.99      2.64 o
  -4   5  15        0.40        1.38      2.11 o
  -3   5  15       13.89       14.77      2.51 o
  -2   5  15        0.98       -0.16      0.96 o
  -1   5  15      125.97      109.62      3.08 o
   0   5  15       15.21       18.44      1.54 o
   1   5  15        0.72        8.22      2.08 o
   2   5  15       54.43       49.97      2.15 o
   3   5  15       23.66       30.14      1.67 o
   4   5  15       11.04       13.73      2.24 o
   5   5  15        7.37       14.30      2.28 o
   6   5  15        3.27        6.47      2.09 o
   7   5  15       23.35       27.95      2.93 o
   8   5  15        1.24       -0.49      2.50 o
   9   5  15        7.83        9.14      3.24 o
  -7   6  15        2.42        0.60      2.93 o
  -6   6  15        0.96        1.15      2.68 o
  -5   6  15        1.81        1.88      2.80 o
  -4   6  15        0.87        2.23      2.22 o
  -3   6  15        0.73        1.69      2.08 o
  -2   6  15        8.25        1.56      1.31 o
  -1   6  15        9.58        9.36      1.37 o
   0   6  15        5.54        2.61      1.25 o
   1   6  15        8.50        5.07      1.60 o
   2   6  15       83.90       96.16      3.14 o
   3   6  15       21.80       27.25      2.11 o
   4   6  15        0.70       -0.25      1.37 o
   5   6  15       11.85       16.64      1.93 o
   6   6  15        1.22        1.89      1.50 o
   7   6  15        1.08        1.89      2.07 o
   8   6  15        0.05        1.35      2.31 o
  -6   7  15        0.78       -2.47      2.81 o
  -5   7  15       15.98       24.50      3.66 o
  -4   7  15        0.59       -1.29      2.28 o
  -3   7  15        6.61        7.93      2.08 o
  -2   7  15        0.12       -0.19      1.31 o
  -1   7  15        2.20        1.54      1.18 o
   0   7  15       19.76       15.90      1.65 o
   1   7  15       32.30       26.23      1.90 o
   2   7  15       26.33       25.04      2.14 o
   3   7  15        4.01        5.27      1.57 o
   4   7  15        1.41        2.27      1.61 o
   5   7  15        0.03        0.46      1.44 o
   6   7  15        3.11        3.61      1.66 o
   7   7  15        5.26        6.22      2.35 o
   8   7  15        6.44       10.15      2.85 o
  -6   8  15        0.64        6.66      3.59 o
  -5   8  15        7.68        9.77      4.20 o
  -4   8  15        4.44        3.03      2.47 o
  -3   8  15        0.06       -0.10      1.77 o
  -2   8  15        2.40        3.63      1.51 o
  -1   8  15        1.41       -0.28      1.28 o
   0   8  15        1.32        1.32      1.26 o
   1   8  15        4.91        4.66      1.64 o
   2   8  15        4.26        8.50      1.65 o
   3   8  15       26.15       22.93      2.17 o
   4   8  15       14.77       10.14      1.88 o
   5   8  15        9.29        4.82      1.99 o
   6   8  15        3.14        6.16      1.83 o
   7   8  15        9.11       14.99      4.19 o
  -5   9  15        0.96        6.33      3.67 o
  -4   9  15        0.21        1.55      3.29 o
  -3   9  15        0.07        1.10      1.99 o
  -2   9  15        2.03        2.05      1.58 o
  -1   9  15        0.05        0.12      1.41 o
   0   9  15        0.24        0.62      1.38 o
   1   9  15        1.04        0.34      1.55 o
   2   9  15        0.00       -1.45      1.45 o
   3   9  15        6.16        8.00      1.85 o
   4   9  15        1.11        1.08      1.57 o
   5   9  15        8.59       11.60      2.13 o
   6   9  15        0.29       -0.27      2.46 o
  -3  10  15        0.02       -0.25      3.29 o
  -2  10  15        0.16       -0.37      1.72 o
  -1  10  15        0.00       -1.50      1.50 o
   0  10  15        0.29        0.35      1.75 o
   1  10  15        4.06        4.03      2.02 o
   2  10  15        0.20       -1.39      1.87 o
   3  10  15        1.79       -1.16      1.60 o
   4  10  15        0.62       -1.22      2.65 o
   1  11  15        5.61        2.55      3.82 o
  -3  -7  16        2.37        2.27      3.82 o
  -2  -7  16        1.46       -2.37      3.56 o
  -1  -7  16        1.07        1.33      3.53 o
   0  -7  16        2.11        2.44      2.97 o
   1  -7  16        1.15        0.85      4.71 o
   2  -7  16        0.10        0.78      2.97 o
   3  -7  16        0.00       -0.64      3.06 o
  -5  -6  16        2.62        5.04      3.79 o
  -4  -6  16        3.62        9.54      3.79 o
  -3  -6  16        3.12        1.85      2.59 o
  -2  -6  16        0.24       -2.45      2.45 o
  -1  -6  16        0.03       -0.93      2.24 o
   0  -6  16        1.41        0.17      2.23 o
   1  -6  16        0.06       -2.61      2.61 o
   2  -6  16        3.72        4.38      2.97 o
   3  -6  16        3.20        2.22      3.04 o
   4  -6  16        0.17       -1.15      3.95 o
   5  -6  16        4.73        6.62      4.84 o
  -6  -5  16        1.89        4.17      5.86 o
  -5  -5  16        0.00        2.24      3.44 o
  -4  -5  16        0.02        4.28      2.60 o
  -3  -5  16        6.93        5.28      2.47 o
  -2  -5  16        8.64        8.51      3.75 o
  -1  -5  16        4.68        3.17      4.23 o
   0  -5  16        7.63        9.54      2.56 o
   1  -5  16        4.18        1.69      2.21 o
   2  -5  16        0.00       -2.52      2.52 o
   3  -5  16       23.53       19.94      3.66 o
   4  -5  16        3.51        2.57      3.15 o
   5  -5  16        8.25        4.84      5.09 o
   6  -5  16        2.95        0.51      4.33 o
  -7  -4  16        0.48       -0.49      3.34 o
  -6  -4  16        5.63       11.38      3.91 o
  -5  -4  16        3.25        3.65      2.47 o
  -4  -4  16        7.48        6.71      2.52 o
  -3  -4  16        7.33        6.30      2.40 o
  -2  -4  16        0.01       -0.26      2.18 o
  -1  -4  16        3.97       -0.04      2.12 o
   0  -4  16        3.48        1.45      2.03 o
   1  -4  16        0.02       -0.53      1.99 o
   2  -4  16        3.69        1.86      2.50 o
   3  -4  16       18.08       13.56      6.75 o
   4  -4  16       19.92       21.39      3.59 o
   5  -4  16       23.59       43.77      4.57 o
   6  -4  16       11.71       13.21      6.62 o
   7  -4  16        0.02        1.27      4.58 o
  -7  -3  16        0.42        0.10      3.39 o
  -6  -3  16        0.65        0.10      2.30 o
  -5  -3  16       29.96       32.87      3.30 o
  -4  -3  16       12.06       13.29      2.56 o
  -3  -3  16       36.35       32.86      3.08 o
  -2  -3  16       21.51       30.35      3.31 o
  -1  -3  16       65.55       62.30      4.40 o
   0  -3  16       14.00       15.58      3.91 o
   1  -3  16        0.81        5.03      2.12 o
   2  -3  16       10.38        5.60      2.21 o
   3  -3  16       17.79       24.50      3.69 o
   4  -3  16       39.14       48.20      4.31 o
   5  -3  16        8.40       17.38      7.13 o
   6  -3  16       18.09       18.25      3.73 o
   7  -3  16        1.28        1.53      4.33 o
   8  -3  16        6.64        3.06      4.58 o
  -8  -2  16        0.06        1.53      6.36 o
  -7  -2  16        0.03       -1.80      3.56 o
  -6  -2  16        3.92       -1.05      3.37 o
  -5  -2  16        0.10        1.18      2.08 o
  -4  -2  16        1.28        4.07      2.09 o
  -3  -2  16       93.53       87.29      3.99 o
  -2  -2  16       11.38       16.10      2.50 o
  -1  -2  16      145.39      122.70      5.14 o
   0  -2  16      278.46      303.00      9.27 o
   1  -2  16        0.11       -0.52      2.02 o
   2  -2  16        0.58       -0.69      1.89 o
   3  -2  16       17.90       15.34      2.50 o
   4  -2  16        0.43       -2.44      2.44 o
   5  -2  16        7.47       10.14      3.00 o
   6  -2  16        0.02       -1.40      2.75 o
   7  -2  16        8.68        5.90      9.55 o
   8  -2  16        0.84        0.76      4.33 o
  -8  -1  16        2.04        2.29      6.62 o
  -7  -1  16        8.09        6.80      3.14 o
  -6  -1  16       15.72       13.10      2.57 o
  -5  -1  16       10.54        4.86      3.55 o
  -4  -1  16        0.87       -1.93      1.93 o
  -3  -1  16       91.43       95.02      3.69 o
  -2  -1  16       98.44       92.89      3.46 o
  -1  -1  16       23.26       21.99      3.27 o
   0  -1  16       86.08       78.37      4.02 o
   1  -1  16       12.95       14.36      2.45 o
   2  -1  16      167.61      165.84      7.06 o
   3  -1  16       19.47       19.58      2.54 o
   4  -1  16        0.02        1.07      2.39 o
   5  -1  16      175.86      185.75      9.55 o
   6  -1  16        4.60        2.21      2.75 o
   7  -1  16       25.15       34.30      8.66 o
   8  -1  16       16.36       24.44      6.11 o
  -8   0  16        8.62        8.23      3.56 o
  -7   0  16       43.45       62.36      5.27 o
  -6   0  16       43.03       50.57      3.59 o
  -5   0  16       18.11        9.08      2.18 o
  -4   0  16        0.34        0.12      1.74 o
  -3   0  16       85.84       95.86      3.65 o
  -2   0  16      130.56      139.44      4.45 o
  -1   0  16      116.33      135.75      4.51 o
   0   0  16      172.09      170.49      4.89 o
   1   0  16      112.33      101.52      4.67 o
   2   0  16      211.36      217.16      7.22 o
   3   0  16      113.63      109.08      4.75 o
   4   0  16        8.01       10.02      3.70 o
   5   0  16       65.61       71.42      4.71 o
   6   0  16        1.79       -1.17      1.78 o
   7   0  16       17.18       25.73      2.62 o
   8   0  16       16.76       18.54      3.48 o
   9   0  16        4.22        3.82      4.07 o
  -8   1  16       17.53       16.70      4.33 o
  -7   1  16        0.89        3.79      3.11 o
  -6   1  16       72.19       79.33      5.86 o
  -5   1  16        7.45        7.53      2.14 o
  -4   1  16        3.41        7.66      2.02 o
  -3   1  16       34.90       38.28      2.45 o
  -2   1  16       72.69       71.03      3.07 o
  -1   1  16       24.08       28.67      2.11 o
   0   1  16       27.73       28.42      1.81 o
   1   1  16       20.85       15.35      1.14 o
   2   1  16       14.63       12.21      1.71 o
   3   1  16        8.01        8.01      1.69 o
   4   1  16       67.79       72.18      3.13 o
   5   1  16      110.23       95.90      3.64 o
   6   1  16        3.49        3.52      3.17 o
   7   1  16        0.89        0.25      2.31 o
   8   1  16       16.57       23.16      3.53 o
   9   1  16        1.81        2.29      2.93 o
  -8   2  16        0.17       -2.73      3.08 o
  -7   2  16        1.34       -2.68      2.68 o
  -6   2  16        5.18       -0.88      2.71 o
  -5   2  16        0.06        0.59      2.28 o
  -4   2  16       44.75       42.76      3.15 o
  -3   2  16       18.00       20.59      1.98 o
  -2   2  16        0.13       -1.19      1.19 o
  -1   2  16       62.74       53.56      2.07 o
   0   2  16        0.78        0.17      0.79 o
   1   2  16       59.74       55.29      1.87 o
   2   2  16       54.85       48.26      1.81 o
   3   2  16      160.32      149.03      3.80 o
   4   2  16       67.35       69.19      3.09 o
   5   2  16        0.56       -1.35      1.35 o
   6   2  16        4.40        2.33      2.03 o
   7   2  16        0.16       -2.00      2.00 o
   8   2  16       15.16       16.67      4.46 o
   9   2  16        0.01       -0.92      2.68 o
  -8   3  16        0.28       -3.31      3.56 o
  -7   3  16        1.69       -1.48      2.85 o
  -6   3  16        8.27        6.23      2.31 o
  -5   3  16       20.17       22.64      3.66 o
  -4   3  16      203.50      196.15      6.65 o
  -3   3  16       44.57       38.77      2.53 o
  -2   3  16       76.89       71.69      2.87 o
  -1   3  16      104.13      102.04      2.56 o
   0   3  16       42.77       41.43      1.76 o
   1   3  16        3.43        1.72      0.92 o
   2   3  16      127.05      125.81      2.84 o
   3   3  16      198.53      202.62      4.40 o
   4   3  16      180.70      161.37      4.84 o
   5   3  16        5.18        6.39      1.91 o
   6   3  16        7.63        6.65      2.07 o
   7   3  16        0.35       -1.44      3.95 o
   8   3  16        0.00       -0.19      3.06 o
   9   3  16        1.42        1.70      2.75 o
  -8   4  16        0.09        2.81      2.86 o
  -7   4  16        0.20       -2.28      2.28 o
  -6   4  16        1.43       -1.98      2.14 o
  -5   4  16       19.73       29.35      3.74 o
  -4   4  16        0.53       -0.41      1.90 o
  -3   4  16      248.95      228.60      7.49 o
  -2   4  16       63.88       50.66      2.14 o
  -1   4  16      528.36      480.90      8.18 o
   0   4  16        0.98       -1.45      1.45 o
   1   4  16        0.45        1.98      1.20 o
   2   4  16       27.66       31.83      1.70 o
   3   4  16       46.67       57.45      2.17 o
   4   4  16       45.24       48.26      2.28 o
   5   4  16        4.60        4.84      1.91 o
   6   4  16        7.07        3.84      2.04 o
   7   4  16       14.78       21.48      3.92 o
   8   4  16        4.37        0.91      2.63 o
   9   4  16       10.52        5.54      3.18 o
  -7   5  16        6.92        6.33      2.97 o
  -6   5  16        0.61       -2.16      2.26 o
  -5   5  16       10.59       16.65      2.71 o
  -4   5  16        7.72        4.79      2.28 o
  -3   5  16       77.23       95.12      4.65 o
  -2   5  16      186.40      183.01      6.02 o
  -1   5  16        0.77        2.36      1.18 o
   0   5  16      421.70      416.52      8.62 o
   1   5  16       61.59       47.74      2.07 o
   2   5  16       13.89       13.92      1.41 o
   3   5  16        0.21       -0.99      0.99 o
   4   5  16        2.72        3.30      1.38 o
   5   5  16        2.35        0.90      1.38 o
   6   5  16        1.35       -0.06      1.88 o
   7   5  16        2.42        5.07      2.12 o
   8   5  16        0.62        1.66      2.68 o
  -7   6  16       23.78       28.75      4.13 o
  -6   6  16        0.67        1.00      3.44 o
  -5   6  16        7.70        8.87      2.70 o
  -4   6  16        6.45       11.83      2.59 o
  -3   6  16        5.41        4.61      4.43 o
  -2   6  16        0.15       -1.47      1.73 o
  -1   6  16       19.21       21.41      2.03 o
   0   6  16        1.10        2.12      1.34 o
   1   6  16        7.09        0.99      1.19 o
   2   6  16        2.74        2.61      1.59 o
   3   6  16        0.02       -1.90      1.90 o
   4   6  16        0.37       -0.85      1.38 o
   5   6  16        0.05       -0.04      1.38 o
   6   6  16        4.13        3.65      1.56 o
   7   6  16        4.70        7.30      2.38 o
   8   6  16        9.95       13.26      2.89 o
  -6   7  16        0.92        1.29      3.04 o
  -5   7  16        2.85        0.86      2.81 o
  -4   7  16        4.41        2.77      2.40 o
  -3   7  16        1.64        4.22      2.61 o
  -2   7  16        4.79        6.95      1.54 o
  -1   7  16        0.11        0.12      1.22 o
   0   7  16        0.04        0.20      1.23 o
   1   7  16       53.56       54.87      2.47 o
   2   7  16       14.09       15.87      1.94 o
   3   7  16       14.92       12.19      1.84 o
   4   7  16        0.24       -1.37      1.37 o
   5   7  16        0.97       -0.85      1.49 o
   6   7  16        1.06       -0.77      1.56 o
   7   7  16        0.21        2.10      1.83 o
  -5   8  16        0.34       -2.57      4.20 o
  -4   8  16        3.49        4.84      2.69 o
  -3   8  16        0.23        1.18      1.86 o
  -2   8  16        4.51        8.28      1.70 o
  -1   8  16        0.68        0.73      1.36 o
   0   8  16        0.04        2.24      1.32 o
   1   8  16        1.71        1.67      1.80 o
   2   8  16        0.17       -0.74      1.39 o
   3   8  16        8.34        8.67      1.80 o
   4   8  16        0.16        1.97      1.84 o
   5   8  16        0.29        3.07      2.02 o
   6   8  16        1.76       -0.43      1.69 o
   7   8  16        0.01       -0.99      4.96 o
  -4   9  16        3.45        2.56      3.56 o
  -3   9  16        3.23        3.68      2.65 o
  -2   9  16        0.25       -1.36      1.47 o
  -1   9  16        2.09        2.87      1.49 o
   0   9  16        0.28        0.93      1.46 o
   1   9  16        3.77        0.69      1.57 o
   2   9  16        0.41        0.04      1.59 o
   3   9  16        0.95       -0.48      1.56 o
   4   9  16        1.39        0.66      1.66 o
   5   9  16        2.53        2.84      2.42 o
  -2  10  16        0.61       -1.38      2.01 o
  -1  10  16        2.59        2.22      1.70 o
   0  10  16        1.27       -0.19      2.22 o
   1  10  16        0.58       -1.80      1.80 o
   2  10  16        0.07       -1.62      1.62 o
   3  10  16        0.65        1.00      2.22 o
   4  10  16        2.82        6.01      2.51 o
  -2  -7  17        1.37       -1.43      2.67 o
  -1  -7  17        0.04        1.14      2.76 o
   0  -7  17        0.01       -0.54      2.97 o
   1  -7  17        5.76        5.47      3.24 o
   2  -7  17        0.71       -1.27      3.06 o
  -4  -6  17        0.05       -1.97      3.29 o
  -3  -6  17        0.47       -1.41      2.85 o
  -2  -6  17        1.26       -1.56      2.47 o
  -1  -6  17        0.50       -1.89      3.64 o
   0  -6  17        1.51        1.14      2.52 o
   1  -6  17        0.99       -1.39      2.79 o
   2  -6  17        8.24        9.70      7.13 o
   3  -6  17        2.34        1.85      3.23 o
   4  -6  17        0.93        2.37      3.69 o
  -5  -5  17        7.19       10.73      4.09 o
  -4  -5  17        6.20        3.76      2.71 o
  -3  -5  17        1.38       -2.42      2.44 o
  -2  -5  17        0.17       -2.14      2.14 o
  -1  -5  17        0.83       -0.72      2.27 o
   0  -5  17        6.58        2.05      2.44 o
   1  -5  17        9.22        4.96      3.69 o
   2  -5  17        2.02        0.13      2.88 o
   3  -5  17       12.09       15.67      3.66 o
   4  -5  17        5.07        4.97      3.41 o
   5  -5  17        0.00       -3.12      3.12 o
  -6  -4  17        1.10       -2.93      8.91 o
  -5  -4  17       13.43       20.99      3.18 o
  -4  -4  17        3.97        3.53      2.49 o
  -3  -4  17       35.06       41.19      3.60 o
  -2  -4  17        0.08        0.13      2.27 o
  -1  -4  17        0.11       -1.15      2.12 o
   0  -4  17        0.75        0.06      2.27 o
   1  -4  17       28.94       37.60      3.36 o
   2  -4  17        1.32        1.78      2.61 o
   3  -4  17        6.63        7.96      3.69 o
   4  -4  17       26.22       36.22      4.31 o
   5  -4  17        2.22        3.14      3.33 o
   6  -4  17        2.59       -3.13      3.15 o
  -7  -3  17        0.05       -2.90      4.33 o
  -6  -3  17        5.53        0.68      2.43 o
  -5  -3  17        9.84        6.14      2.53 o
  -4  -3  17        8.37       13.25      2.69 o
  -3  -3  17       30.18       25.49      3.00 o
  -2  -3  17       20.18       16.75      2.72 o
  -1  -3  17       19.05       19.47      2.77 o
   0  -3  17       25.94       29.71      3.00 o
   1  -3  17        1.16        0.68      2.07 o
   2  -3  17        1.92        1.06      2.23 o
   3  -3  17        3.13        6.42      2.86 o
   4  -3  17       13.33        5.83      3.04 o
   5  -3  17        4.42        1.89      3.95 o
   6  -3  17        0.00       -0.56      3.12 o
   7  -3  17        1.23       -3.31      4.33 o
  -7  -2  17        3.33        1.05      3.27 o
  -6  -2  17        7.26        7.42      2.57 o
  -5  -2  17       58.52       69.76      4.27 o
  -4  -2  17        7.43       11.11      2.54 o
  -3  -2  17        8.39       15.76      2.64 o
  -2  -2  17      105.20      108.69      5.04 o
  -1  -2  17        0.22        0.21      2.12 o
   0  -2  17       63.48       74.51      4.20 o
   1  -2  17      124.27      115.12      5.04 o
   2  -2  17        4.74        5.66      2.29 o
   3  -2  17        1.11       -2.06      2.06 o
   4  -2  17       13.13       11.65      4.71 o
   5  -2  17       25.96       30.38      3.91 o
   6  -2  17       22.32       26.40      4.96 o
   7  -2  17        6.41        4.58      3.30 o
   8  -2  17        4.67       -0.76      4.58 o
  -8  -1  17        1.67        8.66      7.13 o
  -7  -1  17        3.22       -0.81      2.91 o
  -6  -1  17       17.32       22.35      4.91 o
  -5  -1  17       25.92       28.91      3.04 o
  -4  -1  17       21.25       19.93      2.66 o
  -3  -1  17        1.43        1.30      1.58 o
  -2  -1  17      109.08      111.37      4.00 o
  -1  -1  17        6.10        4.70      2.04 o
   0  -1  17       85.24       76.57      4.15 o
   1  -1  17       13.06        7.17      2.29 o
   2  -1  17       42.10       46.94      3.32 o
   3  -1  17        6.32        5.52      3.46 o
   4  -1  17       54.42       55.20      4.34 o
   5  -1  17       61.82       76.37      5.14 o
   6  -1  17       35.68       40.64      4.09 o
   7  -1  17        5.06       13.60      3.44 o
   8  -1  17        9.24       11.97      5.35 o
  -8   0  17       17.81       20.64      4.46 o
  -7   0  17        0.31       -5.09      5.09 o
  -6   0  17       22.07       22.38      3.66 o
  -5   0  17        0.95        0.41      2.02 o
  -4   0  17        1.18        4.35      2.05 o
  -3   0  17       24.67       18.36      2.02 o
  -2   0  17        8.85        5.97      1.55 o
  -1   0  17        0.00       -1.15      1.15 o
   0   0  17       17.25       17.73      2.37 o
   1   0  17       56.87       53.28      3.41 o
   2   0  17        0.91       -1.94      1.94 o
   3   0  17        4.22        2.17      2.09 o
   4   0  17       66.11       64.06      3.86 o
   5   0  17       24.19       22.37      3.69 o
   6   0  17        8.43       14.55      3.18 o
   7   0  17        0.64       -0.89      2.68 o
   8   0  17        0.01        0.51      4.84 o
  -8   1  17        1.20       -4.21      6.75 o
  -7   1  17        1.43        1.10      2.96 o
  -6   1  17        2.49        0.99      2.71 o
  -5   1  17        1.53       -1.91      1.91 o
  -4   1  17       10.99        6.95      2.02 o
  -3   1  17       70.91       51.02      3.33 o
  -2   1  17        3.69        0.03      1.37 o
  -1   1  17      130.49      119.87      4.12 o
   0   1  17        0.24       -1.05      1.27 o
   1   1  17       15.68       15.70      2.45 o
   2   1  17        0.03       -1.95      1.95 o
   3   1  17        4.18        3.67      2.43 o
   4   1  17       89.70       90.69      6.61 o
   5   1  17        5.31        3.23      1.59 o
   6   1  17        0.62       -0.25      1.76 o
   7   1  17       14.09       17.38      4.96 o
   8   1  17        2.09        2.21      2.77 o
   9   1  17        0.60       -2.80      3.56 o
  -8   2  17        6.27        4.79      3.57 o
  -7   2  17       10.86       11.42      3.69 o
  -6   2  17       21.10       22.98      7.89 o
  -5   2  17       22.79       24.55      5.60 o
  -4   2  17       18.68       17.33      2.49 o
  -3   2  17       50.86       52.18      6.36 o
  -2   2  17       14.51       16.76      2.27 o
  -1   2  17      163.90      150.92      4.81 o
   0   2  17       25.83       30.00      1.67 o
   1   2  17        2.37        2.37      0.87 o
   2   2  17       15.15       17.39      2.41 o
   3   2  17       61.32       76.02      2.59 o
   4   2  17      168.63      172.86      5.15 o
   5   2  17        0.59       -1.35      1.35 o
   6   2  17       24.70       27.78      3.20 o
   7   2  17        9.08       13.77      2.92 o
   8   2  17       40.40       53.71      6.24 o
   9   2  17        2.78        3.71      4.33 o
  -8   3  17        1.66        0.00      3.82 o
  -7   3  17        0.08       -2.56      3.95 o
  -6   3  17        0.00       -2.79      5.98 o
  -5   3  17       42.27       32.91      3.93 o
  -4   3  17       36.02       33.46      2.80 o
  -3   3  17      131.60      121.23      5.23 o
  -2   3  17       10.02       10.93      2.54 o
  -1   3  17      176.08      186.88      3.86 o
   0   3  17      136.31      131.07      3.25 o
   1   3  17        1.16        2.26      1.03 o
   2   3  17       50.26       49.22      1.95 o
   3   3  17       13.03       15.92      1.52 o
   4   3  17      140.31      132.11      4.34 o
   5   3  17        0.11        0.67      1.75 o
   6   3  17       25.89       25.32      2.72 o
   7   3  17       23.45       27.08      3.39 o
   8   3  17       16.69       31.67      3.91 o
  -7   4  17        3.61        3.67      3.47 o
  -6   4  17        4.71        5.25      2.45 o
  -5   4  17        0.66        2.17      2.11 o
  -4   4  17       43.37       46.09      3.39 o
  -3   4  17        2.11        3.09      1.67 o
  -2   4  17      310.62      323.03      7.29 o
  -1   4  17       52.51       43.22      1.95 o
   0   4  17      373.88      354.53      6.90 o
   1   4  17       21.56       16.70      1.71 o
   2   4  17        0.00       -0.83      1.03 o
   3   4  17       17.36       17.66      1.50 o
   4   4  17        1.78        1.41      1.29 o
   5   4  17        0.64        2.22      1.79 o
   6   4  17        3.69        3.78      1.98 o
   7   4  17        1.48        1.93      2.54 o
   8   4  17        2.03        3.20      2.81 o
  -7   5  17       17.42       22.30      3.95 o
  -6   5  17        0.32       -2.08      3.41 o
  -5   5  17        3.68        8.52      2.49 o
  -4   5  17        2.33        3.13      2.17 o
  -3   5  17        0.04        5.25      2.30 o
  -2   5  17        7.17       11.12      1.77 o
  -1   5  17       16.71       13.98      1.54 o
   0   5  17        0.63       -0.93      1.19 o
   1   5  17        6.17        5.71      1.36 o
   2   5  17       75.22       77.16      2.73 o
   3   5  17       30.80       32.20      1.87 o
   4   5  17       45.56       42.80      2.50 o
   5   5  17       31.92       32.02      2.30 o
   6   5  17        9.48        6.64      2.24 o
   7   5  17        2.77        3.62      2.53 o
   8   5  17        6.72        8.25      3.31 o
  -6   6  17        9.81        9.43      3.23 o
  -5   6  17        1.75        1.93      2.98 o
  -4   6  17       12.73       15.12      2.84 o
  -3   6  17        0.00       -4.49      4.49 o
  -2   6  17       41.34       49.81      2.46 o
  -1   6  17       75.82       85.80      2.87 o
   0   6  17       28.46       39.53      2.12 o
   1   6  17       86.81       76.51      2.84 o
   2   6  17        6.04        5.39      1.31 o
   3   6  17       13.08       10.20      1.70 o
   4   6  17       21.90       20.07      2.17 o
   5   6  17        0.86        2.85      1.54 o
   6   6  17       11.56       13.31      1.96 o
   7   6  17        0.18       -0.14      2.25 o
   8   6  17       21.71       35.84      4.34 o
  -6   7  17       16.94       23.87      7.64 o
  -5   7  17        1.20        1.57      3.83 o
  -4   7  17        6.29       10.05      2.82 o
  -3   7  17        0.01       -1.52      2.29 o
  -2   7  17        1.73        3.40      1.46 o
  -1   7  17       26.93       25.31      1.97 o
   0   7  17        0.09       -1.21      1.21 o
   1   7  17       15.42       13.60      2.20 o
   2   7  17        2.17        0.97      1.44 o
   3   7  17        5.75        5.83      1.66 o
   4   7  17        4.59        7.59      1.75 o
   5   7  17        0.00        1.23      1.70 o
   6   7  17        0.00       -1.60      1.60 o
   7   7  17        0.87        0.65      2.49 o
  -5   8  17        0.43        0.81      3.30 o
  -4   8  17        1.37        5.53      2.77 o
  -3   8  17        4.23        5.80      2.65 o
  -2   8  17        2.26        1.34      1.52 o
  -1   8  17        0.71        1.26      1.43 o
   0   8  17        0.00        0.51      1.30 o
   1   8  17        0.00        2.42      1.58 o
   2   8  17        2.15        0.90      1.50 o
   3   8  17        0.94        2.98      1.65 o
   4   8  17        0.77       -0.31      1.57 o
   5   8  17        0.03        0.47      1.70 o
   6   8  17        2.61        6.15      2.61 o
  -4   9  17        1.24        3.09      3.42 o
  -3   9  17        8.96        9.09      2.96 o
  -2   9  17        0.18       -0.33      1.65 o
  -1   9  17       14.28       22.09      3.63 o
   0   9  17        0.01       -1.17      1.63 o
   1   9  17        5.87        5.73      1.91 o
   2   9  17        0.50        2.27      1.70 o
   3   9  17        0.52        0.03      1.71 o
   4   9  17        1.40        1.81      1.70 o
   5   9  17        0.66        2.41      2.49 o
  -2  10  17        0.11        1.20      2.17 o
  -1  10  17        4.64        4.58      2.32 o
   0  10  17        0.89        4.03      2.59 o
   1  10  17        0.05       -1.88      2.68 o
   2  10  17        3.14        4.42      2.44 o
   3  10  17        3.20        3.91      2.41 o
  -3  -6  18        2.41       -1.31      4.67 o
  -2  -6  18        0.08       -0.87      2.62 o
  -1  -6  18        3.06        2.27      2.74 o
   0  -6  18        0.47        0.52      2.97 o
   1  -6  18       20.33       29.65      4.13 o
   2  -6  18        0.01        2.93      3.24 o
   3  -6  18        0.43        1.26      3.33 o
  -5  -5  18        4.02        6.74      3.91 o
  -4  -5  18        6.78        3.31      2.76 o
  -3  -5  18        1.37       -0.09      2.55 o
  -2  -5  18        0.09       -2.34      2.34 o
  -1  -5  18        0.03       -2.32      2.32 o
   0  -5  18        3.15        0.91      2.56 o
   1  -5  18        6.96        3.83      3.95 o
   2  -5  18       16.70       26.04      3.91 o
   3  -5  18        0.06        4.87      3.23 o
   4  -5  18       11.63       13.87      3.84 o
   5  -5  18        1.77       -3.33      3.33 o
  -6  -4  18        0.81       -0.27      3.58 o
  -5  -4  18        0.11       -0.63      2.53 o
  -4  -4  18        8.81        7.39      2.82 o
  -3  -4  18        6.25        5.84      3.24 o
  -2  -4  18        2.77       -2.24      2.24 o
  -1  -4  18        0.49        1.04      2.29 o
   0  -4  18        1.30       -1.05      2.29 o
   1  -4  18       19.06       22.23      3.05 o
   2  -4  18        1.05       -0.10      2.86 o
   3  -4  18        0.05       -0.94      2.75 o
   4  -4  18        0.16       -2.16      3.44 o
   5  -4  18        7.30        5.35      4.07 o
   6  -4  18        0.06       -3.12      3.12 o
  -6  -3  18        0.72        1.21      2.47 o
  -5  -3  18       20.16       17.04      3.10 o
  -4  -3  18        0.01        2.58      2.44 o
  -3  -3  18        1.08        7.07      2.64 o
  -2  -3  18        2.98        0.14      2.32 o
  -1  -3  18        9.70        7.80      2.51 o
   0  -3  18        3.89        1.21      2.22 o
   1  -3  18        7.22        5.89      2.43 o
   2  -3  18        3.35       -1.96      2.24 o
   3  -3  18        6.51        8.80      5.60 o
   4  -3  18        8.01        3.73      3.00 o
   5  -3  18        2.83        1.44      5.86 o
   6  -3  18       10.45        1.39      4.71 o
   7  -3  18        2.08       -4.33      4.33 o
  -7  -2  18        0.06       -3.26      4.71 o
  -6  -2  18       21.39       28.83      3.36 o
  -5  -2  18        0.07        1.25      2.31 o
  -4  -2  18       58.47       61.15      8.39 o
  -3  -2  18       38.66       34.75      3.75 o
  -2  -2  18       50.33       61.98      4.00 o
  -1  -2  18        0.08        1.42      2.14 o
   0  -2  18        5.14        5.13      2.37 o
   1  -2  18        0.11       -2.12      2.12 o
   2  -2  18        1.52       -1.73      2.20 o
   3  -2  18       67.86       71.07      5.11 o
   4  -2  18       15.00       19.28      3.48 o
   5  -2  18        3.19        0.14      4.20 o
   6  -2  18       49.66       63.88      5.25 o
   7  -2  18        4.82        8.47      3.61 o
  -7  -1  18        1.16        0.75      7.38 o
  -6  -1  18        7.59       16.09      2.90 o
  -5  -1  18        5.17        8.09      3.13 o
  -4  -1  18        0.02       -0.96      1.96 o
  -3  -1  18       12.07       11.06      3.15 o
  -2  -1  18        3.40       -0.19      2.04 o
  -1  -1  18        1.99        2.45      2.12 o
   0  -1  18        1.99        3.33      2.22 o
   1  -1  18       17.07       17.68      3.99 o
   2  -1  18       40.14       38.43      3.25 o
   3  -1  18       30.91       35.35      3.49 o
   4  -1  18        2.85        0.35      2.75 o
   5  -1  18        0.23       -1.60      2.63 o
   6  -1  18        2.52        0.22      2.81 o
   7  -1  18        4.13        0.84      3.12 o
   8  -1  18        0.00       -4.58      4.58 o
  -7   0  18        3.92       -0.36      2.94 o
  -6   0  18        0.04       -3.11      5.73 o
  -5   0  18        2.12        0.07      2.92 o
  -4   0  18        2.91        0.72      1.97 o
  -3   0  18       90.41       92.98      4.64 o
  -2   0  18        8.73        8.15      1.70 o
  -1   0  18       50.84       48.36      3.43 o
   0   0  18        1.98        3.55      2.88 o
   1   0  18        6.40        2.70      2.84 o
   2   0  18       17.16       16.65      2.60 o
   3   0  18       42.31       39.99      3.29 o
   4   0  18       39.43       46.23      5.31 o
   5   0  18       20.84       29.51      4.20 o
   6   0  18        0.14       -1.07      3.06 o
   7   0  18        4.24       -0.51      4.58 o
   8   0  18        0.57        8.40      5.35 o
  -7   1  18        1.40        1.56      2.94 o
  -6   1  18        1.55        1.02      2.73 o
  -5   1  18        0.08       -1.90      1.90 o
  -4   1  18        0.01        0.72      1.97 o
  -3   1  18       77.64       80.31      4.27 o
  -2   1  18        0.93       -1.44      1.92 o
  -1   1  18      163.74      160.93      5.02 o
   0   1  18       85.40       86.96      4.48 o
   1   1  18       80.84       79.23      4.43 o
   2   1  18        0.94        0.32      2.45 o
   3   1  18        0.35        0.87      2.04 o
   4   1  18       71.92       75.81      4.26 o
   5   1  18       19.11       24.58      3.42 o
   6   1  18       21.17       22.02      3.95 o
   7   1  18        0.09        4.58      4.84 o
   8   1  18        8.40       11.71      5.60 o
  -7   2  18        8.97        5.02      6.11 o
  -6   2  18        7.24        5.78      4.71 o
  -5   2  18        9.80       10.35      3.11 o
  -4   2  18        0.34       -1.80      1.80 o
  -3   2  18       21.57       16.55      2.40 o
  -2   2  18        4.45        2.73      1.62 o
  -1   2  18       58.15       58.70      3.06 o
   0   2  18      364.26      343.60      8.69 o
   1   2  18       44.73       43.81      3.32 o
   2   2  18      100.66       86.91      4.38 o
   3   2  18       11.71       12.36      2.39 o
   4   2  18       60.03       70.65      4.19 o
   5   2  18        0.15       -0.86      1.44 o
   6   2  18        6.66        6.79      2.39 o
   7   2  18        0.01       -0.67      2.39 o
   8   2  18        1.97        1.77      2.80 o
  -7   3  18        0.03       -2.94      2.94 o
  -6   3  18        0.22       -3.56      3.56 o
  -5   3  18        3.60       -0.69      5.86 o
  -4   3  18        5.99        6.70      2.73 o
  -3   3  18       12.17       14.47      2.51 o
  -2   3  18        0.68       -0.55      1.96 o
  -1   3  18        1.56       -1.05      1.57 o
   0   3  18       38.89       35.45      2.39 o
   1   3  18        0.69       -0.99      0.99 o
   2   3  18       71.24       66.83      2.51 o
   3   3  18       17.47       20.52      1.66 o
   4   3  18        0.24       -0.04      1.12 o
   5   3  18        0.02        2.53      1.85 o
   6   3  18        0.72       -1.77      1.77 o
   7   3  18        4.38        6.31      2.73 o
   8   3  18        0.12       -2.54      2.54 o
  -7   4  18       12.22       11.94      3.81 o
  -6   4  18        0.11        0.37      3.82 o
  -5   4  18       18.75       12.25      3.50 o
  -4   4  18        0.39       -0.97      2.03 o
  -3   4  18       20.81       21.77      2.91 o
  -2   4  18       25.88       42.43      2.48 o
  -1   4  18       42.57       52.32      2.18 o
   0   4  18       20.86       28.54      1.84 o
   1   4  18       19.80       18.54      1.50 o
   2   4  18      144.88      145.67      3.64 o
   3   4  18       45.49       45.39      2.20 o
   4   4  18       22.18       18.60      1.65 o
   5   4  18        4.74        4.45      1.52 o
   6   4  18        2.48        0.99      1.96 o
   7   4  18        1.19        0.33      2.39 o
   8   4  18        0.49       -2.29      2.54 o
  -7   5  18        2.45       -0.76      4.07 o
  -6   5  18       47.86       69.16      4.60 o
  -5   5  18       16.53       13.57      2.78 o
  -4   5  18       90.13       98.32      4.97 o
  -3   5  18        1.42        2.78      2.15 o
  -2   5  18      159.58      167.85      5.89 o
  -1   5  18       76.44       84.65      2.80 o
   0   5  18        8.72        4.97      1.82 o
   1   5  18       12.02        6.56      1.61 o
   2   5  18       10.64        5.45      1.26 o
   3   5  18        9.75        8.38      1.37 o
   4   5  18       15.06       15.49      1.90 o
   5   5  18        2.75        2.31      1.56 o
   6   5  18        3.59        9.24      1.98 o
   7   5  18        0.07       -0.28      2.31 o
   8   5  18        7.60        9.32      3.34 o
  -6   6  18        8.57       15.91      3.55 o
  -5   6  18        0.03       -2.35      2.35 o
  -4   6  18        0.13       -1.63      2.28 o
  -3   6  18       24.70       21.40      2.97 o
  -2   6  18        0.37        0.82      1.32 o
  -1   6  18       53.76       52.58      2.33 o
   0   6  18        1.73       -0.64      1.23 o
   1   6  18        4.86        2.23      1.27 o
   2   6  18       10.68       13.68      1.54 o
   3   6  18        2.26        8.62      1.77 o
   4   6  18        9.15       16.84      2.40 o
   5   6  18        0.85        0.98      1.53 o
   6   6  18        0.95       -0.01      1.69 o
   7   6  18        2.51        3.72      1.85 o
  -5   7  18        0.06       -2.63      2.63 o
  -4   7  18        0.25        0.71      2.93 o
  -3   7  18        3.38        1.88      2.47 o
  -2   7  18        7.59        5.64      1.62 o
  -1   7  18        2.75        2.18      2.30 o
   0   7  18        1.78        0.11      1.22 o
   1   7  18        0.07       -1.04      1.42 o
   2   7  18        0.02       -0.62      1.46 o
   3   7  18       11.90       17.38      2.15 o
   4   7  18       14.22       20.40      2.23 o
   5   7  18        2.83        3.95      1.91 o
   6   7  18        7.88       14.27      2.25 o
   7   7  18        5.86        4.30      2.67 o
  -4   8  18        0.02        1.13      2.78 o
  -3   8  18        6.70        7.65      2.93 o
  -2   8  18       10.52       10.00      1.83 o
  -1   8  18       17.93       22.27      2.05 o
   0   8  18        3.52        2.34      1.33 o
   1   8  18        1.07        1.59      1.61 o
   2   8  18        0.90        1.05      1.59 o
   3   8  18        1.50       -0.43      1.60 o
   4   8  18        5.66        5.07      2.09 o
   5   8  18        0.08       -0.48      1.79 o
   6   8  18        2.65        2.20      2.71 o
  -3   9  18        0.17        1.16      2.83 o
  -2   9  18        0.78        2.85      1.79 o
  -1   9  18        0.20        1.72      1.63 o
   0   9  18       17.31       22.57      2.51 o
   1   9  18        0.72       -0.90      1.67 o
   2   9  18       13.92       13.39      2.15 o
   3   9  18        4.25        9.53      2.09 o
   4   9  18        3.05        2.20      2.42 o
  -1  10  18        0.01       -1.21      3.04 o
   0  10  18        1.66        4.33      2.73 o
   1  10  18        1.57        0.97      2.97 o
   2  10  18        2.50        2.94      2.61 o
  -2  -6  19        1.85       -0.71      2.80 o
  -1  -6  19        0.08       -2.72      2.77 o
   0  -6  19        3.06        0.64      3.18 o
   1  -6  19        0.75       -0.48      3.04 o
   2  -6  19        9.23       11.36      3.82 o
  -4  -5  19        0.05       -3.12      3.12 o
  -3  -5  19        0.00       -2.49      2.49 o
  -2  -5  19        0.02       -2.19      3.10 o
  -1  -5  19        0.38       -2.34      2.34 o
   0  -5  19        4.01        2.63      3.70 o
   1  -5  19        0.40        2.52      3.15 o
   2  -5  19        0.19        1.37      3.12 o
   3  -5  19        8.17        8.08      3.51 o
   4  -5  19        0.01        0.13      3.42 o
  -5  -4  19        8.79        7.70      3.13 o
  -4  -4  19        2.32        1.93      2.73 o
  -3  -4  19        0.03       -2.47      2.47 o
  -2  -4  19        0.20       -2.43      3.09 o
  -1  -4  19        2.37       -0.39      2.34 o
   0  -4  19       18.98       27.21      3.38 o
   1  -4  19        3.79        2.66      2.85 o
   2  -4  19        4.69        3.91      3.04 o
   3  -4  19        2.55        0.13      3.04 o
   4  -4  19        0.02       -0.29      3.23 o
   5  -4  19        1.71        7.73      3.84 o
  -6  -3  19       14.86       19.26      6.62 o
  -5  -3  19        0.00        1.64      3.87 o
  -4  -3  19       55.11       59.46      4.37 o
  -3  -3  19        2.95       -0.10      2.47 o
  -2  -3  19        4.70        6.18      2.59 o
  -1  -3  19        1.38       -1.47      2.26 o
   0  -3  19       14.44       13.32      2.83 o
   1  -3  19       31.57       31.26      3.45 o
   2  -3  19       24.69       27.50      3.35 o
   3  -3  19       15.35       13.75      3.48 o
   4  -3  19       24.02       30.92      4.20 o
   5  -3  19        1.32       -1.02      3.06 o
   6  -3  19       23.89       24.08      6.49 o
  -6  -2  19        0.35       -2.16      3.27 o
  -5  -2  19       11.58        9.54      2.82 o
  -4  -2  19        0.01       -2.34      2.34 o
  -3  -2  19       14.87       12.98      2.75 o
  -2  -2  19        8.64        5.95      2.44 o
  -1  -2  19       14.12        7.95      2.47 o
   0  -2  19        5.25        7.15      2.47 o
   1  -2  19       42.45       38.86      3.53 o
   2  -2  19       69.42       79.19      5.10 o
   3  -2  19       45.91       60.24      4.89 o
   4  -2  19       10.72        6.58      3.12 o
   5  -2  19        2.68       -0.07      2.93 o
   6  -2  19        8.44        8.71      3.55 o
   7  -2  19       11.46       10.69      3.79 o
  -7  -1  19        3.37        0.76      3.21 o
  -6  -1  19        8.32        3.78      2.57 o
  -5  -1  19        0.02       -2.19      2.19 o
  -4  -1  19        0.01       -2.07      2.07 o
  -3  -1  19        8.26        7.99      2.38 o
  -2  -1  19        3.42       -0.42      2.72 o
  -1  -1  19        0.00       -1.29      2.22 o
   0  -1  19        4.61        5.58      2.32 o
   1  -1  19       25.69       28.42      3.15 o
   2  -1  19       18.58       19.91      2.93 o
   3  -1  19       17.39       15.63      2.88 o
   4  -1  19        1.26        1.64      2.81 o
   5  -1  19       30.48       40.42      4.22 o
   6  -1  19        2.95       -0.39      2.93 o
   7  -1  19        0.79       -2.65      4.96 o
  -7   0  19        0.03        1.08      2.98 o
  -6   0  19        5.34       11.80      3.39 o
  -5   0  19        5.07        3.34      2.30 o
  -4   0  19        1.07       -2.02      2.02 o
  -3   0  19       34.39       38.47      3.28 o
  -2   0  19        0.30       -0.74      2.51 o
  -1   0  19       14.67       14.51      2.62 o
   0   0  19       40.94       37.19      3.26 o
   1   0  19       18.40       15.95      2.70 o
   2   0  19        3.32        0.33      2.24 o
   3   0  19        2.56        0.06      2.28 o
   4   0  19        6.29        8.40      2.58 o
   5   0  19       34.12       39.42      6.11 o
   6   0  19        1.02       -0.56      3.31 o
   7   0  19        0.02       -2.04      4.58 o
   8   0  19        8.53       16.55      6.11 o
  -7   1  19        8.97        3.83      3.39 o
  -6   1  19        1.92        2.77      2.98 o
  -5   1  19        3.69        1.68      2.18 o
  -4   1  19        0.55       -2.42      2.49 o
  -3   1  19       12.01        9.51      2.48 o
  -2   1  19       13.60       10.40      1.89 o
  -1   1  19       13.98       18.35      2.62 o
   0   1  19      263.02      258.11      8.50 o
   1   1  19       95.71       91.31      4.72 o
   2   1  19       29.93       37.71      3.28 o
   3   1  19        0.07       -2.03      2.03 o
   4   1  19        3.51        1.09      2.28 o
   5   1  19        4.52        6.92      2.93 o
   6   1  19        0.09       -2.63      2.63 o
   7   1  19        2.63       -0.51      4.84 o
   8   1  19        5.07       13.75      5.86 o
  -7   2  19        2.75        1.56      3.31 o
  -6   2  19        0.65       -0.76      2.73 o
  -5   2  19        4.27        0.17      2.73 o
  -4   2  19        0.14       -1.11      2.02 o
  -3   2  19       10.87        6.68      2.15 o
  -2   2  19        2.37       -1.89      1.98 o
  -1   2  19        0.12       -0.65      1.62 o
   0   2  19       17.10       16.62      2.63 o
   1   2  19       89.10       76.27      4.36 o
   2   2  19        0.02       -1.92      2.06 o
   3   2  19        7.12       -0.01      3.00 o
   4   2  19        8.93        4.59      2.29 o
   5   2  19        1.11        0.37      2.28 o
   6   2  19        4.43        1.53      4.58 o
   7   2  19        0.03        0.76      4.58 o
   8   2  19        4.02        2.55      5.09 o
  -7   3  19        1.86       -4.37      6.62 o
  -6   3  19        1.71       -2.94      2.94 o
  -5   3  19        3.14        3.28      3.18 o
  -4   3  19        3.95        1.84      2.68 o
  -3   3  19        2.12       -0.43      1.98 o
  -2   3  19        0.11       -0.35      2.66 o
  -1   3  19        9.90       10.03      2.80 o
   0   3  19       33.71       28.04      2.45 o
   1   3  19        4.35       -1.46      3.04 o
   2   3  19       45.41       37.68      3.26 o
   3   3  19        2.81        0.42      1.46 o
   4   3  19        0.20        0.11      1.18 o
   5   3  19       22.16       23.73      2.73 o
   6   3  19        0.00        1.53      3.44 o
   7   3  19        1.47        2.31      3.06 o
   8   3  19        3.51        3.72      2.97 o
  -7   4  19        6.52       -1.70      3.56 o
  -6   4  19       50.50       60.80      6.24 o
  -5   4  19        1.87        3.94      3.11 o
  -4   4  19       62.05       71.67      5.51 o
  -3   4  19        2.38        5.86      2.73 o
  -2   4  19       25.56       26.85      2.93 o
  -1   4  19        4.15        2.46      1.14 o
   0   4  19       34.13       23.40      1.59 o
   1   4  19        0.70       -1.00      1.00 o
   2   4  19       23.90       22.08      1.68 o
   3   4  19       21.33       23.37      1.75 o
   4   4  19       17.88       22.27      1.77 o
   5   4  19       14.05       17.57      2.06 o
   6   4  19        2.57        5.50      2.28 o
   7   4  19        0.21       -2.93      2.93 o
   8   4  19        0.00        2.09      4.33 o
  -6   5  19        0.50        4.57      3.57 o
  -5   5  19       25.00       36.25      4.58 o
  -4   5  19        1.12        5.04      2.39 o
  -3   5  19       68.89       84.21      6.38 o
  -2   5  19        5.75        5.21      1.64 o
  -1   5  19       20.37       15.85      1.53 o
   0   5  19        7.65        7.55      1.51 o
   1   5  19        0.82        1.31      1.22 o
   2   5  19        9.75       12.68      1.54 o
   3   5  19        0.66       -0.43      1.44 o
   4   5  19        4.67        4.49      1.79 o
   5   5  19       23.26       28.71      2.32 o
   6   5  19        6.95       10.38      2.19 o
   7   5  19        7.47        4.92      2.51 o
  -6   6  19        5.45        1.01      3.12 o
  -5   6  19        0.36       -0.03      2.68 o
  -4   6  19        0.58        1.52      2.46 o
  -3   6  19        0.75        2.76      2.35 o
  -2   6  19        1.55        0.38      1.31 o
  -1   6  19        5.21        3.30      1.29 o
   0   6  19        0.06       -0.94      1.17 o
   1   6  19        1.48        3.05      1.28 o
   2   6  19        0.84       -0.41      1.29 o
   3   6  19        0.05        1.57      1.44 o
   4   6  19        0.67        3.48      1.65 o
   5   6  19        0.42        2.15      1.71 o
   6   6  19        2.47        3.14      1.90 o
   7   6  19        1.12        1.25      1.88 o
  -5   7  19        6.17        5.48      3.04 o
  -4   7  19        2.32        2.89      3.52 o
  -3   7  19        2.18        0.23      2.54 o
  -2   7  19        5.93        5.73      1.77 o
  -1   7  19        4.25        4.81      1.47 o
   0   7  19       14.96       19.69      1.72 o
   1   7  19        1.62        2.10      1.36 o
   2   7  19        9.21       10.44      1.84 o
   3   7  19        8.90       11.05      1.94 o
   4   7  19        1.33        0.50      1.67 o
   5   7  19        8.06        5.55      1.94 o
   6   7  19        0.06       -0.37      1.84 o
  -4   8  19        1.36        0.12      2.90 o
  -3   8  19        0.35        5.32      2.83 o
  -2   8  19        4.23        7.09      1.87 o
  -1   8  19        0.47        2.87      1.99 o
   0   8  19       17.63       21.10      2.06 o
   1   8  19        0.05       -1.57      1.57 o
   2   8  19       18.44       18.57      2.24 o
   3   8  19        9.98       14.65      2.16 o
   4   8  19        6.07        5.95      2.04 o
   5   8  19       11.73       16.25      2.38 o
  -2   9  19        0.07        1.12      1.76 o
  -1   9  19        4.33        3.89      1.75 o
   0   9  19        0.44        3.76      1.95 o
   1   9  19        2.96        4.00      1.96 o
   2   9  19        0.36       -1.22      1.79 o
   3   9  19        8.70       12.64      2.27 o
   4   9  19        0.80       -2.34      2.34 o
  -3  -5  20        0.09       -2.61      2.61 o
  -2  -5  20        0.54       -0.96      2.78 o
  -1  -5  20        0.65        0.54      2.76 o
   0  -5  20        5.82        5.05      2.95 o
   1  -5  20        2.12       -3.77      5.73 o
   2  -5  20        0.12       -0.65      3.33 o
   3  -5  20        0.22       -4.33      4.33 o
  -4  -4  20       10.97        7.33      3.07 o
  -3  -4  20        0.56       -1.39      2.75 o
  -2  -4  20        0.00       -2.43      2.43 o
  -1  -4  20        1.13       -2.47      2.47 o
   0  -4  20        0.00       -2.02      2.59 o
   1  -4  20       10.09        5.93      2.86 o
   2  -4  20        0.77       -2.86      2.86 o
   3  -4  20        8.40       13.03      7.00 o
   4  -4  20       19.69       27.19      4.52 o
  -5  -3  20       13.19       19.21      3.81 o
  -4  -3  20        3.42        4.63      2.91 o
  -3  -3  20       22.84       18.57      3.26 o
  -2  -3  20        2.35        1.45      2.49 o
  -1  -3  20        7.24        4.68      2.52 o
   0  -3  20        1.73       -2.24      2.37 o
   1  -3  20        4.60        3.00      2.67 o
   2  -3  20        0.17       -2.68      2.68 o
   3  -3  20        0.96        6.05      3.30 o
   4  -3  20       32.16       35.40      4.59 o
   5  -3  20        0.01        4.28      3.55 o
  -6  -2  20        6.70        4.88      2.81 o
  -5  -2  20        0.62        2.29      3.06 o
  -4  -2  20        4.32        4.43      2.80 o
  -3  -2  20        2.59        3.33      2.57 o
  -2  -2  20        0.58       -0.85      2.34 o
  -1  -2  20        1.88       -0.27      2.40 o
   0  -2  20        7.86        6.60      2.95 o
   1  -2  20        8.55        6.85      2.75 o
   2  -2  20        5.03        3.29      2.72 o
   3  -2  20        2.85        2.69      3.44 o
   4  -2  20        5.56        6.99      3.36 o
   5  -2  20       15.23       19.86      3.98 o
   6  -2  20        0.71        2.89      4.20 o
  -6  -1  20        2.25        3.12      2.60 o
  -5  -1  20       23.36       25.35      3.28 o
  -4  -1  20        0.31       -2.19      2.19 o
  -3  -1  20        2.55        3.46      2.44 o
  -2  -1  20        8.77        4.53      2.49 o
  -1  -1  20        4.36       -1.53      2.23 o
   0  -1  20       50.32       55.22      3.98 o
   1  -1  20       73.26       86.16      4.74 o
   2  -1  20       41.04       53.98      4.44 o
   3  -1  20       35.75       45.35      3.88 o
   4  -1  20       15.40       10.70      3.36 o
   5  -1  20       38.10       47.28      4.71 o
   6  -1  20        2.82       -1.95      3.15 o
   7  -1  20        7.82       -1.05      3.41 o
  -6   0  20        4.35        4.13      3.21 o
  -5   0  20       13.57        7.99      2.62 o
  -4   0  20        6.34        0.09      2.19 o
  -3   0  20        4.14        4.53      2.28 o
  -2   0  20       58.00       55.83      3.90 o
  -1   0  20        2.05        3.14      2.32 o
   0   0  20       27.19       41.74      4.80 o
   1   0  20      106.87      105.52      5.16 o
   2   0  20       22.31       23.43      5.46 o
   3   0  20       16.11       13.41      2.87 o
   4   0  20        0.24       -2.68      2.68 o
   5   0  20        3.93        1.53      3.04 o
   6   0  20        6.50        3.75      3.30 o
   7   0  20        1.21       -0.76      5.35 o
  -6   1  20        6.47        4.93      3.44 o
  -5   1  20        4.74        2.21      2.77 o
  -4   1  20       16.12       17.46      2.79 o
  -3   1  20        1.14        1.16      2.55 o
  -2   1  20       26.13       26.36      3.00 o
  -1   1  20        0.11        0.92      2.68 o
   0   1  20        2.58        8.61      3.79 o
   1   1  20       64.31       69.26      4.39 o
   2   1  20        0.11       -1.03      2.88 o
   3   1  20        0.59       -0.79      2.24 o
   4   1  20       21.92       24.10      3.11 o
   5   1  20        7.83        9.35      3.06 o
   6   1  20        1.55        2.77      3.12 o
   7   1  20       14.80       13.49      6.11 o
  -6   2  20        1.19       -2.89      2.94 o
  -5   2  20        2.63       -2.55      2.55 o
  -4   2  20        6.55        5.19      2.37 o
  -3   2  20       13.06       11.08      2.57 o
  -2   2  20        5.68        4.97      2.20 o
  -1   2  20        0.35       -1.40      2.08 o
   0   2  20      122.65      116.70      5.46 o
   1   2  20       14.45       12.89      2.79 o
   2   2  20        4.05        6.47      2.53 o
   3   2  20       17.59       19.80      2.95 o
   4   2  20        8.28        8.00      4.35 o
   5   2  20        7.12        4.29      2.46 o
   6   2  20        5.95        8.15      5.35 o
   7   2  20        9.39        4.84      5.60 o
  -6   3  20        4.02        0.06      3.31 o
  -5   3  20        0.32        2.69      2.94 o
  -4   3  20        0.10       -0.16      2.53 o
  -3   3  20        1.14       -0.55      2.13 o
  -2   3  20        1.35        2.12      2.18 o
  -1   3  20        8.51        4.83      2.26 o
   0   3  20       47.83       55.67      3.83 o
   1   3  20       25.85       24.82      3.01 o
   2   3  20       24.30       27.19      3.07 o
   3   3  20       30.76       35.71      3.34 o
   4   3  20        6.92        8.65      2.55 o
   5   3  20        3.57        4.71      3.51 o
   6   3  20        1.80        0.76      4.58 o
   7   3  20        1.73        0.51      5.09 o
  -6   4  20        0.50        1.33      3.21 o
  -5   4  20       17.68       19.13      3.96 o
  -4   4  20        4.13        6.77      3.14 o
  -3   4  20       14.80       12.11      3.31 o
  -2   4  20        0.52       -2.05      2.05 o
  -1   4  20        7.75        4.81      2.31 o
   0   4  20       13.97       16.12      2.61 o
   1   4  20        1.41       -0.11      2.31 o
   2   4  20        7.94        8.28      2.20 o
   3   4  20       11.15       15.38      1.92 o
   4   4  20       16.83       14.10      1.86 o
   5   4  20       26.77       24.07      2.35 o
   6   4  20        6.19        4.73      1.83 o
   7   4  20       16.83       24.76      3.77 o
  -6   5  20       25.80       19.97      6.11 o
  -5   5  20        2.28        2.88      3.37 o
  -4   5  20        3.60        6.33      3.31 o
  -3   5  20        0.31       -2.53      2.53 o
  -2   5  20        1.87       -1.76      2.18 o
  -1   5  20        0.85       -0.42      1.11 o
   0   5  20        1.14       -0.66      1.05 o
   1   5  20        0.19       -1.13      1.13 o
   2   5  20        2.54        3.87      1.28 o
   3   5  20        1.19        0.87      1.29 o
   4   5  20        0.05       -0.01      1.55 o
   5   5  20       12.31       17.53      2.21 o
   6   5  20        2.11        4.61      1.87 o
   7   5  20        7.06       11.26      2.37 o
  -5   6  20       21.57       19.20      4.12 o
  -4   6  20        2.94        0.28      2.61 o
  -3   6  20        0.44       -2.22      2.22 o
  -2   6  20        0.79       -0.64      1.67 o
  -1   6  20        0.05       -0.74      1.15 o
   0   6  20       11.67       16.78      1.59 o
   1   6  20        4.61        1.66      1.32 o
   2   6  20        0.08       -1.21      1.21 o
   3   6  20       19.97       21.92      2.43 o
   4   6  20        0.87        3.42      1.79 o
   5   6  20       12.88       10.53      2.16 o
   6   6  20        0.63        0.00      1.85 o
  -4   7  20        9.96       12.15      3.23 o
  -3   7  20        0.03        1.75      2.71 o
  -2   7  20        2.34        1.00      2.04 o
  -1   7  20        1.66        1.06      1.45 o
   0   7  20        0.84        1.87      1.32 o
   1   7  20        4.27        2.80      1.45 o
   2   7  20        4.87        4.51      1.75 o
   3   7  20       23.37       31.24      2.90 o
   4   7  20        2.57        2.96      1.94 o
   5   7  20        3.60        9.78      2.20 o
   6   7  20        2.95        6.41      2.86 o
  -3   8  20        1.16       -0.48      2.75 o
  -2   8  20        1.59        2.87      1.94 o
  -1   8  20        5.16        2.22      2.28 o
   0   8  20        0.00       -1.51      1.51 o
   1   8  20        0.24       -1.66      1.66 o
   2   8  20        0.54        4.59      1.93 o
   3   8  20       15.76       28.30      3.53 o
   4   8  20        0.04        0.92      2.35 o
   5   8  20        8.49       15.21      8.15 o
  -1   9  20        1.05        0.01      1.71 o
   0   9  20       12.28       12.86      2.40 o
   1   9  20        0.91        1.33      2.00 o
   2   9  20        0.79        0.36      1.98 o
   3   9  20        0.11       -1.22      2.39 o
  -1  -5  21        1.14       -0.61      3.57 o
   0  -5  21        5.99        5.47      3.60 o
   1  -5  21        8.11        4.14      3.82 o
  -3  -4  21        3.03        2.23      2.97 o
  -2  -4  21        3.39       -1.81      2.83 o
  -1  -4  21        0.25       -0.12      2.67 o
   0  -4  21        5.44        2.83      3.17 o
   1  -4  21        0.78       -0.32      3.33 o
   2  -4  21        8.79        6.82      3.66 o
   3  -4  21        0.96       -2.27      3.48 o
  -4  -3  21        1.64        2.91      2.95 o
  -3  -3  21        1.59       -2.62      2.62 o
  -2  -3  21        5.34        3.69      2.85 o
  -1  -3  21        0.01       -2.40      2.40 o
   0  -3  21        3.19        1.35      2.72 o
   1  -3  21        4.85        3.63      3.20 o
   2  -3  21        1.08       -3.01      6.11 o
   3  -3  21        0.02       -0.97      3.23 o
   4  -3  21        4.42        0.17      6.62 o
   5  -3  21        4.88        5.32      3.91 o
  -5  -2  21       24.95       18.75      3.41 o
  -4  -2  21        2.34       -2.19      2.65 o
  -3  -2  21        0.06       -3.01      3.01 o
  -2  -2  21       14.55        9.00      2.88 o
  -1  -2  21        0.06       -1.72      2.44 o
   0  -2  21        6.14        6.11      2.75 o
   1  -2  21       28.45       40.13      3.88 o
   2  -2  21        0.81       -0.06      2.56 o
   3  -2  21       18.90       20.42      5.22 o
   4  -2  21        2.98        3.04      3.48 o
   5  -2  21       13.03       13.83      4.02 o
  -5  -1  21        4.25        4.67      2.66 o
  -4  -1  21       34.17       34.07      3.95 o
  -3  -1  21        1.30       -0.17      2.41 o
  -2  -1  21       30.87       31.64      4.04 o
  -1  -1  21        4.82        5.84      2.94 o
   0  -1  21        0.00       -2.18      2.18 o
   1  -1  21       44.85       52.16      5.45 o
   2  -1  21       28.96       29.86      3.58 o
   3  -1  21        7.77        7.33      3.18 o
   4  -1  21        1.71        2.63      3.18 o
   5  -1  21        0.85       -2.61      3.31 o
   6  -1  21       12.91       13.42      4.09 o
  -6   0  21        3.81        1.43      3.39 o
  -5   0  21        0.07       -0.23      2.37 o
  -4   0  21       13.43       11.13      2.86 o
  -3   0  21        3.10        1.85      2.38 o
  -2   0  21       36.81       38.77      3.63 o
  -1   0  21       10.00       10.04      2.65 o
   0   0  21        2.07       -0.47      2.34 o
   1   0  21        1.59        6.11      2.69 o
   2   0  21       11.64       10.86      3.62 o
   3   0  21       10.22       18.40      3.50 o
   4   0  21        0.42       -2.68      2.68 o
   5   0  21        8.17        8.27      3.41 o
   6   0  21        0.63       -3.70      4.07 o
  -6   1  21        1.30       -4.46      4.46 o
  -5   1  21        0.02        1.41      2.98 o
  -4   1  21        0.54        0.30      2.33 o
  -3   1  21        1.19       -2.03      2.24 o
  -2   1  21        4.77        4.91      2.66 o
  -1   1  21        4.52        1.48      2.27 o
   0   1  21       26.80       33.76      3.39 o
   1   1  21        3.05        4.69      2.65 o
   2   1  21        2.24       -2.37      2.37 o
   3   1  21        9.09        9.51      2.69 o
   4   1  21        1.73       -2.36      2.36 o
   5   1  21        1.78       -2.81      2.81 o
   6   1  21        1.86        6.36      5.60 o
   7   1  21        0.08        1.27      5.60 o
  -6   2  21        0.71        0.18      5.09 o
  -5   2  21        4.10        4.41      3.56 o
  -4   2  21        2.26       -0.30      2.32 o
  -3   2  21       14.90       15.30      2.81 o
  -2   2  21        6.11        5.65      2.58 o
  -1   2  21       53.88       54.63      3.97 o
   0   2  21       50.52       56.64      4.03 o
   1   2  21      106.87      106.51      5.48 o
   2   2  21        5.77        6.27      2.55 o
   3   2  21       20.17       17.12      2.95 o
   4   2  21        4.77        4.88      2.61 o
   5   2  21        7.66        3.88      2.92 o
   6   2  21       14.56       12.47      5.86 o
   7   2  21       15.25       22.66      6.87 o
  -6   3  21        0.68        0.34      3.95 o
  -5   3  21        9.02        7.15      3.54 o
  -4   3  21        5.37        7.10      3.56 o
  -3   3  21       39.22       41.65      3.70 o
  -2   3  21       27.03       26.87      3.69 o
  -1   3  21       28.80       27.20      3.12 o
   0   3  21       47.13       50.87      3.77 o
   1   3  21       40.39       46.57      3.72 o
   2   3  21       35.83       23.10      3.08 o
   3   3  21        2.77       -2.24      2.24 o
   4   3  21        0.51       -1.49      2.25 o
   5   3  21        7.47        8.84      3.95 o
   6   3  21       18.97       21.13      6.36 o
   7   3  21       27.18       25.97      6.87 o
  -6   4  21       14.91       14.96      4.19 o
  -5   4  21        4.39       -0.98      3.34 o
  -4   4  21        0.06       -0.51      2.96 o
  -3   4  21       14.50       16.62      3.57 o
  -2   4  21       34.04       36.76      4.72 o
  -1   4  21        5.58        2.25      2.17 o
   0   4  21        8.57        2.13      2.20 o
   1   4  21        0.12        1.13      2.13 o
   2   4  21        0.16       -1.62      2.10 o
   3   4  21        0.48       -0.56      2.11 o
   4   4  21        2.25        7.63      3.66 o
   5   4  21        4.12        7.07      3.87 o
   6   4  21        0.31       -0.88      3.59 o
   7   4  21       11.43       26.48      6.87 o
  -5   5  21       22.85       20.40      6.87 o
  -4   5  21        0.36       -2.25      3.14 o
  -3   5  21        0.44       -0.17      2.73 o
  -2   5  21        0.35       -2.98      4.33 o
  -1   5  21        0.31       -2.38      2.66 o
   0   5  21        0.00       -0.41      2.68 o
   1   5  21        1.28       -0.33      2.14 o
   2   5  21        3.23        5.75      1.71 o
   3   5  21       25.67       26.09      1.99 o
   4   5  21        5.38        5.79      1.88 o
   5   5  21        8.67       11.16      2.07 o
   6   5  21        1.75        5.78      1.98 o
  -4   6  21       28.28       27.79      4.55 o
  -3   6  21        2.80        1.95      3.14 o
  -2   6  21        2.32        1.35      3.69 o
  -1   6  21        3.21        3.63      1.44 o
   0   6  21        0.00        1.18      1.27 o
   1   6  21        8.04        4.45      1.45 o
   2   6  21        0.37       -0.50      1.31 o
   3   6  21        5.16        7.74      1.92 o
   4   6  21       11.66       17.60      2.50 o
   5   6  21        0.38       -1.33      1.74 o
   6   6  21       15.41       19.84      2.56 o
  -4   7  21       10.86        9.31      3.96 o
  -3   7  21        4.15        3.98      2.99 o
  -2   7  21        6.84        5.21      2.13 o
  -1   7  21        0.04       -1.50      1.50 o
   0   7  21        1.16       -0.52      1.32 o
   1   7  21        0.32       -1.33      1.33 o
   2   7  21        0.10       -0.51      1.70 o
   3   7  21        0.99        4.04      1.85 o
   4   7  21        0.42        0.36      1.78 o
   5   7  21        0.17       -0.75      1.90 o
  -2   8  21        0.07       -1.80      2.13 o
  -1   8  21        0.74       -0.62      1.61 o
   0   8  21       10.58       12.78      1.96 o
   1   8  21        4.22        4.75      1.98 o
   2   8  21        7.05       12.40      2.30 o
   3   8  21        0.59       -0.91      1.86 o
   4   8  21        0.56       -0.74      1.81 o
  -2  -4  22        1.03       -0.92      2.88 o
  -1  -4  22        0.20        2.17      2.97 o
   0  -4  22        4.29       -0.42      2.97 o
   1  -4  22        0.01       -2.87      3.23 o
   2  -4  22        0.02       -1.78      4.96 o
  -3  -3  22        0.45       -2.77      2.77 o
  -2  -3  22        0.06        3.16      2.88 o
  -1  -3  22        0.00       -2.70      2.70 o
   0  -3  22       10.29        5.00      3.74 o
   1  -3  22        0.05       -2.65      2.65 o
   2  -3  22        2.25       -2.65      4.20 o
   3  -3  22        8.95       10.73      3.95 o
   4  -3  22        0.11       -2.99      3.59 o
  -4  -2  22       17.62       16.92      3.41 o
  -3  -2  22        0.38       -2.68      2.68 o
  -2  -2  22        1.91        0.73      2.69 o
  -1  -2  22        3.33        4.16      2.93 o
   0  -2  22        4.07        1.84      2.70 o
   1  -2  22        0.75        0.80      2.81 o
   2  -2  22        4.58        4.66      2.95 o
   3  -2  22        2.98        2.03      3.51 o
   4  -2  22        5.80        2.78      4.58 o
   5  -2  22        0.30       -0.01      3.61 o
  -5  -1  22        0.27       -2.86      3.07 o
  -4  -1  22        5.11        6.32      2.90 o
  -3  -1  22        4.48        1.00      2.71 o
  -2  -1  22        2.19       -2.42      2.42 o
  -1  -1  22        0.49        0.45      2.57 o
   0  -1  22        0.71       -1.18      2.51 o
   1  -1  22        6.15        6.83      4.31 o
   2  -1  22       15.26        8.92      3.07 o
   3  -1  22        0.24       -2.38      3.04 o
   4  -1  22        1.07        1.58      3.69 o
   5  -1  22        3.66       -3.35      3.41 o
  -5   0  22        0.83       -1.46      2.55 o
  -4   0  22        3.18       -2.18      2.51 o
  -3   0  22        0.13       -2.40      2.40 o
  -2   0  22        0.69       -1.80      2.40 o
  -1   0  22        0.10       -2.38      2.38 o
   0   0  22        6.55        7.68      2.75 o
   1   0  22       25.86       28.97      3.77 o
   2   0  22        1.40       -2.32      2.83 o
   3   0  22        0.49       -2.15      2.54 o
   4   0  22        9.24        6.54      3.41 o
   5   0  22        2.87        3.16      3.36 o
   6   0  22       14.79       12.91      4.04 o
  -5   1  22        3.66        3.29      3.37 o
  -4   1  22        7.93        5.35      3.06 o
  -3   1  22       19.16       17.92      3.46 o
  -2   1  22        6.26        4.74      2.56 o
  -1   1  22       19.76       15.48      2.97 o
   0   1  22        3.69        2.73      2.55 o
   1   1  22       45.92       43.09      4.39 o
   2   1  22        1.09       -0.87      2.51 o
   3   1  22       16.49       16.55      3.07 o
   4   1  22        4.64        6.01      2.77 o
   5   1  22       10.10        7.33      3.61 o
   6   1  22        7.12       15.02      6.36 o
  -5   2  22        9.60        9.42      3.82 o
  -4   2  22        2.79       -1.39      2.94 o
  -3   2  22       21.64       23.15      3.18 o
  -2   2  22        9.94       11.17      2.87 o
  -1   2  22       20.41       23.37      3.15 o
   0   2  22       28.62       26.27      3.26 o
   1   2  22        8.52        9.21      2.75 o
   2   2  22        3.00        0.54      3.53 o
   3   2  22        0.17       -0.06      2.69 o
   4   2  22        7.49        5.08      2.72 o
   5   2  22        9.35       19.17      3.85 o
   6   2  22        8.35        8.66      5.86 o
  -5   3  22        0.68       -5.47      5.47 o
  -4   3  22        3.66        1.36      3.16 o
  -3   3  22        0.58       -0.91      2.51 o
  -2   3  22       18.03       15.64      3.40 o
  -1   3  22        0.09       -3.79      3.79 o
   0   3  22        2.18        1.18      2.54 o
   1   3  22        1.09       -2.32      2.32 o
   2   3  22        0.18       -2.10      2.10 o
   3   3  22        1.90        1.87      2.51 o
   4   3  22        3.13       -0.15      2.46 o
   5   3  22        0.02        4.92      3.84 o
   6   3  22        0.92        1.53      5.35 o
  -5   4  22        9.11        6.44      3.77 o
  -4   4  22        0.09       -2.68      2.98 o
  -3   4  22        9.34       11.32      3.39 o
  -2   4  22        0.04       -2.70      2.70 o
  -1   4  22        0.43        1.32      2.23 o
   0   4  22        0.03       -3.00      3.11 o
   1   4  22        6.48        4.79      2.65 o
   2   4  22        1.56       -0.98      2.41 o
   3   4  22        7.67        6.80      2.53 o
   4   4  22       10.28       14.08      5.60 o
   5   4  22        4.75        4.54      3.91 o
   6   4  22       10.14       15.28      6.11 o
  -4   5  22       16.57       19.15      4.19 o
  -3   5  22       15.48       17.46      3.85 o
  -2   5  22        7.30        4.16      3.00 o
  -1   5  22       15.45       16.73      4.48 o
   0   5  22        0.81        0.21      2.17 o
   1   5  22        4.04        1.92      2.55 o
   2   5  22        0.00       -2.28      2.40 o
   3   5  22        2.76        4.10      3.77 o
   4   5  22       21.68       28.59      5.00 o
   5   5  22        0.99       -1.77      3.69 o
   6   5  22       28.59       34.81      5.57 o
  -4   6  22        5.91        5.44      3.77 o
  -3   6  22        7.03        6.37      3.57 o
  -2   6  22        3.50        4.78      3.82 o
  -1   6  22        2.32        0.87      2.32 o
   0   6  22        1.77        0.85      2.24 o
   1   6  22        0.12       -2.16      3.39 o
   2   6  22        0.36       -0.38      2.18 o
   3   6  22        1.48        0.97      2.23 o
   4   6  22        6.17        7.69      2.02 o
   5   6  22        0.20       -1.86      1.86 o
  -3   7  22        0.08       -0.54      3.37 o
  -2   7  22        0.81        5.27      3.39 o
  -1   7  22        0.66       -1.41      1.92 o
   0   7  22        1.59       -0.99      1.45 o
   1   7  22        0.70        0.91      1.61 o
   2   7  22        0.06       -0.97      1.79 o
   3   7  22        2.46        2.36      1.82 o
   4   7  22        1.89        4.72      2.04 o
  -1   8  22        0.02        0.52      1.69 o
   0   8  22        0.64        0.83      1.72 o
   1   8  22       11.78       16.09      2.87 o
   2   8  22        1.37       -0.64      1.88 o
   3   8  22        0.79       -0.76      4.84 o
  -2  -3  23        0.00       -2.88      2.88 o
  -1  -3  23        3.03        1.77      3.03 o
   0  -3  23        0.22       -1.11      2.88 o
   1  -3  23        0.14       -3.31      3.31 o
   2  -3  23        3.89        4.10      3.69 o
  -3  -2  23        0.12       -2.78      2.78 o
  -2  -2  23        0.47       -1.03      2.87 o
  -1  -2  23        4.48        4.28      3.04 o
   0  -2  23       11.79       13.19      3.26 o
   1  -2  23        2.52        1.16      2.95 o
   2  -2  23        4.69       -0.31      3.41 o
   3  -2  23        0.00       -2.05      3.23 o
   4  -2  23       11.58        9.94      6.24 o
  -4  -1  23        0.08       -2.69      2.69 o
  -3  -1  23        0.45       -2.66      2.66 o
  -2  -1  23        0.04       -1.44      2.77 o
  -1  -1  23        0.99       -1.86      2.67 o
   0  -1  23        0.28       -1.73      2.67 o
   1  -1  23        0.13       -2.55      2.72 o
   2  -1  23        3.54        0.52      2.95 o
   3  -1  23        0.31        1.07      3.30 o
   4  -1  23        3.83        1.03      3.59 o
  -4   0  23        2.14       -0.69      3.16 o
  -3   0  23        3.32       -2.49      2.49 o
  -2   0  23        4.66        6.25      2.90 o
  -1   0  23        1.66        0.52      2.66 o
   0   0  23        2.45        0.93      2.69 o
   1   0  23       36.96       45.63      4.09 o
   2   0  23        7.63        6.52      2.97 o
   3   0  23       12.00       17.67      3.87 o
   4   0  23        0.01       -3.12      3.12 o
   5   0  23        0.69       -0.02      3.61 o
  -5   1  23        0.14        0.00      3.56 o
  -4   1  23        0.07       -1.23      3.05 o
  -3   1  23        6.46        3.14      2.79 o
  -2   1  23       15.70       13.74      3.07 o
  -1   1  23       14.78       16.38      3.15 o
   0   1  23        7.43        7.60      2.85 o
   1   1  23       19.48       24.76      3.76 o
   2   1  23       18.19       22.39      3.35 o
   3   1  23       13.70       25.59      4.53 o
   4   1  23        1.00       -2.81      2.81 o
   5   1  23        2.44        1.65      4.07 o
  -5   2  23        3.48        3.06      3.42 o
  -4   2  23        2.90       -2.29      2.96 o
  -3   2  23        9.41        6.56      2.83 o
  -2   2  23        9.56       10.76      2.97 o
  -1   2  23        0.48       -2.07      2.35 o
   0   2  23        2.08        0.89      2.46 o
   1   2  23        5.56        1.58      2.83 o
   2   2  23        0.11       -1.77      2.46 o
   3   2  23        2.52        2.10      2.82 o
   4   2  23        0.04        2.30      3.06 o
   5   2  23       11.95       18.85      4.58 o
   6   2  23        0.22        5.60      5.86 o
  -4   3  23        1.05       -0.74      5.09 o
  -3   3  23       13.62       13.79      3.02 o
  -2   3  23        7.84        2.40      2.65 o
  -1   3  23        3.72       -0.03      2.48 o
   0   3  23       11.32        3.60      2.54 o
   1   3  23        2.55       -0.53      2.42 o
   2   3  23        2.23       -1.13      2.46 o
   3   3  23        0.12       -2.15      2.49 o
   4   3  23        6.32        9.71      3.49 o
   5   3  23        3.42        3.14      4.02 o
  -4   4  23       12.17       14.26      4.33 o
  -3   4  23       26.26       30.02      4.42 o
  -2   4  23       18.84       18.22      3.11 o
  -1   4  23       18.39       22.72      4.39 o
   0   4  23        4.24        1.11      2.48 o
   1   4  23       14.74       21.42      3.23 o
   2   4  23        3.78        4.05      2.47 o
   3   4  23        0.02       -2.31      2.31 o
   4   4  23        9.57       14.09      4.39 o
   5   4  23        2.21       12.49      4.67 o
  -4   5  23        0.47        2.04      3.64 o
  -3   5  23        6.80        7.19      3.59 o
  -2   5  23        9.73        7.64      5.47 o
  -1   5  23       10.45        9.29      2.75 o
   0   5  23       11.40       15.13      2.97 o
   1   5  23        0.40       -2.18      2.18 o
   2   5  23        3.51        4.06      2.41 o
   3   5  23        4.80        2.94      3.98 o
   4   5  23       13.05       11.69      4.64 o
   5   5  23        0.83       -1.05      3.95 o
  -3   6  23        4.55        2.10      3.59 o
  -2   6  23        1.33        2.13      3.21 o
  -1   6  23        1.43       -2.71      2.71 o
   0   6  23        0.36       -0.18      2.26 o
   1   6  23        3.12       -0.16      2.37 o
   2   6  23        0.54       -0.13      3.55 o
   3   6  23        0.79        2.94      3.91 o
   4   6  23        0.65        4.25      3.95 o
  -2   7  23       11.35       14.13      4.58 o
  -1   7  23        0.00        0.36      3.31 o
   0   7  23        0.38       -2.35      2.40 o
   1   7  23        1.39       -0.36      2.49 o
   2   7  23        1.03        8.29      4.16 o
   3   7  23        0.00        0.67      3.95 o
  -2  -2  24        0.01       -0.51      5.35 o
  -1  -2  24        4.15        8.00      3.40 o
   0  -2  24        2.16       -2.86      2.86 o
   1  -2  24        0.03       -0.29      2.97 o
   2  -2  24        5.57        4.74      3.77 o
  -3  -1  24        0.14       -2.87      2.87 o
  -2  -1  24        6.54        3.05      2.99 o
  -1  -1  24        1.23       -2.82      2.82 o
   0  -1  24        0.55        0.45      2.99 o
   1  -1  24        4.54        3.43      3.20 o
   2  -1  24        1.80       -2.68      2.89 o
   3  -1  24        0.74        0.27      3.55 o
  -3   0  24        2.35       -0.61      2.89 o
  -2   0  24        6.30        2.54      2.86 o
  -1   0  24       15.94       22.34      3.59 o
   0   0  24        3.05       10.39      3.18 o
   1   0  24       17.19       23.52      5.12 o
   2   0  24        3.31       -1.35      2.89 o
   3   0  24        0.04       -1.90      3.18 o
   4   0  24        1.08        0.31      3.61 o
  -4   1  24        5.32        3.67      2.94 o
  -3   1  24        0.05       -2.59      2.59 o
  -2   1  24        5.90        2.74      2.93 o
  -1   1  24        4.94        5.82      2.99 o
   0   1  24        2.63        3.98      2.97 o
   1   1  24        1.94        5.00      2.97 o
   2   1  24        3.38       -1.80      2.85 o
   3   1  24        0.25       -2.75      2.75 o
   4   1  24        0.48        5.15      3.48 o
  -4   2  24        0.06       -2.07      4.58 o
  -3   2  24        0.00       -2.57      2.57 o
  -2   2  24        8.78        2.71      2.83 o
  -1   2  24        0.20       -2.47      2.47 o
   0   2  24        4.11        1.45      2.80 o
   1   2  24        0.17       -2.44      2.44 o
   2   2  24        2.42        5.08      2.97 o
   3   2  24        0.01       -3.12      3.12 o
   4   2  24        0.31       -3.89      3.89 o
   5   2  24        0.20        1.27      5.60 o
  -4   3  24        0.66       -0.89      4.20 o
  -3   3  24        0.23       -5.25      7.13 o
  -2   3  24        3.70       -1.71      2.52 o
  -1   3  24        8.90        7.73      2.95 o
   0   3  24        3.36       -0.19      2.54 o
   1   3  24        5.82        1.56      2.63 o
   2   3  24        6.62        8.97      3.08 o
   3   3  24        0.38       -2.46      2.46 o
   4   3  24        1.36        1.05      2.96 o
   5   3  24        0.38        1.02      5.86 o
  -3   4  24        0.50        0.42      3.37 o
  -2   4  24        0.36       -2.51      2.51 o
  -1   4  24        0.65       -2.42      2.42 o
   0   4  24        3.85        2.63      2.59 o
   1   4  24        0.41       -1.00      2.46 o
   2   4  24        6.90        6.02      2.87 o
   3   4  24        0.04       -2.54      2.54 o
   4   4  24        3.09        2.90      4.34 o
  -3   5  24        2.93       -2.38      3.21 o
  -2   5  24        1.85       -2.96      2.96 o
  -1   5  24        0.86        2.28      2.57 o
   0   5  24        0.32       -3.52      3.52 o
   1   5  24        1.77        2.17      4.65 o
   2   5  24        0.18       -0.15      2.48 o
   3   5  24        0.61        3.67      7.00 o
   4   5  24        0.02       -2.06      4.04 o
  -2   6  24       22.28       24.11      4.42 o
  -1   6  24        0.39       -2.32      3.16 o
   0   6  24        0.06       -1.10      2.56 o
   1   6  24        0.36        0.38      2.45 o
   2   6  24        1.06        4.74      4.22 o
   3   6  24        2.45        1.69      4.09 o
  -1  -1  25       17.49       21.74      4.04 o
   0  -1  25        1.16       -2.99      2.99 o
   1  -1  25        2.49       -0.36      3.23 o
   2  -1  25        2.36        0.25      5.35 o
  -2   0  25        0.97       -2.08      2.86 o
  -1   0  25        1.61        1.78      3.13 o
   0   0  25        4.35        0.60      3.74 o
   1   0  25        0.85       -2.74      2.97 o
   2   0  25        2.04       -0.35      3.08 o
   3   0  25        0.02       -3.44      3.44 o
  -2   1  25        2.99        2.91      2.94 o
  -1   1  25        0.83       -1.26      2.93 o
   0   1  25        4.13       -1.97      2.87 o
   1   1  25        2.95       -2.12      2.91 o
   2   1  25        1.45       -2.95      2.95 o
   3   1  25        0.05       -2.93      2.93 o
  -3   2  25        0.08       -1.60      4.38 o
  -2   2  25        2.91        0.86      2.81 o
  -1   2  25       11.71        9.95      3.10 o
   0   2  25       12.92       14.58      3.45 o
   1   2  25        7.98        9.50      3.24 o
   2   2  25       14.77       17.63      3.50 o
   3   2  25        0.69       -0.45      2.97 o
   4   2  25        0.01       -1.22      3.55 o
  -2   3  25        0.00        2.17      2.60 o
  -1   3  25        0.67       -2.57      2.57 o
   0   3  25       10.49        6.66      2.99 o
   1   3  25        3.48        1.57      2.87 o
   2   3  25       12.47       14.58      3.52 o
   3   3  25       12.80       13.13      3.48 o
   4   3  25        0.07       -2.87      2.87 o
  -2   4  25        1.33        1.77      2.78 o
  -1   4  25        2.71        0.73      2.69 o
   0   4  25        0.00       -0.96      2.60 o
   1   4  25        0.55       -2.33      2.69 o
   2   4  25        0.23        0.59      2.77 o
   3   4  25        2.43       -0.70      2.85 o
  -1   5  25        2.65       -1.65      2.75 o
   0   5  25        3.08        3.54      2.81 o
   1   5  25        0.34       -1.55      2.45 o
   2   5  25        5.32       14.00      3.13 o
   3   5  25        2.80        7.34      4.57 o
   0   1  26        8.60        3.87      3.32 o
   1   1  26        0.36       -2.95      2.95 o
  -1   2  26        1.75       -1.99      2.90 o
   0   2  26        9.39        9.31      3.40 o
   1   2  26        7.47        8.42      3.29 o
   2   2  26        2.89        1.42      3.11 o
  -1   3  26        1.20       -2.25      2.74 o
   0   3  26        0.03        0.59      2.90 o
   1   3  26        3.63       -1.97      2.97 o
   2   3  26        1.28        1.69      3.14 o
   0   4  26        3.93        1.79      4.14 o
   1   4  26        0.03       -2.77      2.77 o
 
